# Supplementary material for: Multi-Omics Analyses Uncover the Mechanism Underlying Polyploidization-Enhanced Steviol Glycosides Biosynthesis in Stevia rebaudiana
Source: Plants (Basel). 2024 Sep 10;13(18):2542. doi: 10.3390/plants13182542 (PMC11434884; doi:10.3390/plants13182542)
Supplement: Supplementary file 1 [file plants-13-02542-s001.zip]

Archive with 4 entries (4 files):
- Fig. S3.jpg
- Fig.S1.jpg
- Fig.S2.jpg
- Table S1-11.xlsx
