# Supplementary material for: Multi-Omics Analyses Uncover the Mechanism Underlying Polyploidization-Enhanced Steviol Glycosides Biosynthesis in Stevia rebaudiana
Source: Plants (Basel). 2024 Sep 10;13(18):2542. doi: 10.3390/plants13182542 (PMC11434884; doi:10.3390/plants13182542)
Supplement: Supplementary file 1 [file plants-13-02542-s001.zip › Table S1-11.xlsx]

## Sheet: TabS1
Table S1 Differential accumulated metabolites (DAMs) detected between diploid and autotetraploid of stevia.
Index	Formula	Compounds	Class I	CAS	DSL_1	DSL_2	DSL_3	TSL_1	TSL_2	TSL_3	Log2FC	VIP
Lmbn004240	C18H34O5	9,10-Dihydroxy-12,13-epoxyoctadecanoic acid	Lipids	-	4142.46	1467.85	3350.27	70512.5	48591.7	67774.4	4.38237	1.41826
MWS0952	C18H40NO5P	Dihydrosphingosine-1-Phosphate	Lipids	19794-97-9	15853	17546.8	36339.3	338821	292433	96698.8	3.38381	1.34307
ML10195036	C18H37NO2	3-Dehydrosphinganine	Lipids	16105-69-4	63829.7	31894.1	138488	462659	373923	344445	2.33416	1.30428
pmb2221	C18H39NO3	4-Hydroxysphinganine; Phytosphingosine	Lipids	554-62-1	3.38527e+06	2.39673e+06	6.70705e+06	2.00819e+07	1.99881e+07	1.47551e+07	2.13417	1.34373
Lmhp009034	C21H42NO7P	LysoPE 16:1*	Lipids	-	29763.9	63385.2	152659	139276	361731	490454	2.01202	1.12249
mws0289	C23H46NO7P	LysoPE 18:1*	Lipids	89576-29-4	295034	248751	644810	998728	1.49716e+06	1.48027e+06	1.74212	1.29585
MEDL00392	C26H52NO7P	1-(9Z-octadecenoyl)-sn-glycero-3-phosphocholine	Lipids	19420-56-5	9852.83	32259.6	27804.6	57263.3	58704.6	114648	1.72177	1.18979
pmb0880	C23H48NO7P	LysoPE 18:0(2n isomer)	Lipids	-	4047.67	4993.2	13951.5	16314.7	20307.5	36822.7	1.6755	1.17271
pmp001281	C26H52NO7P	LysoPC 18:1*	Lipids	-	4.09385e+06	3.46764e+06	7.30176e+06	1.27714e+07	1.4566e+07	1.70314e+07	1.57779	1.33538
Lmhp008763	C21H42NO7P	LysoPE 16:1(2n isomer)*	Lipids	-	56905.6	54546.1	225617	202419	318368	468999	1.55408	1.10869
Lmxp010913	C35H66NO9P	1-(9Z-Octadecenoyl)-2-(9-oxo-nonanoyl)-sn-glycero-3-phosphocholine	Lipids	-	91979	160475	210599	491696	564279	247581	1.4932	1.20195
pmb0856	C23H46NO7P	LysoPE 18:1(2n isomer)*	Lipids	-	336036	420679	452028	742148	534730	2.06867e+06	1.46873	1.02933
pmp001270	C24H48NO7P	LysoPC 16:1*	Lipids	76790-27-7	590192	583179	1.01024e+06	1.49044e+06	1.81747e+06	2.55435e+06	1.42474	1.30517
mws1436	C18H38O2	1,18-Octadecanediol	Lipids	3155-43-9	11488.7	11376.4	19456.8	48042.6	33504.2	25382.6	1.33718	1.27006
Lmhp010190	C26H52NO7P	LysoPC 18:1(2n isomer)*	Lipids	-	9.60748e+06	9.83919e+06	1.45712e+07	1.7739e+07	2.98186e+07	3.76759e+07	1.32513	1.25183
Waln010743	C28H54NO9P	1-(2,3-dihydroxypropoxy)-3-(((2-(dimethylamino)ethoxy)(hydroxy)phosphoryl)oxy)propan-2-yl (11Z,14Z)-octadeca-11,14-dienoate	Lipids	-	117458	120724	90540.3	120098	268730	422865	1.30406	1.04622
MWS2673	C20H34O4	5,6-DiHETrE[(±)5,6-dihydroxy-8Z,11Z,14Z-eicosatrienoic acid]	Lipids	213382-49-1	77360.2	61197	102691	128628	167502	282291	1.2616	1.2114
MW0012708	C20H32O3	18-Hydroxy-5Z,8Z,11Z,14Z-eicosatetraenoic acid	Lipids	133268-58-3	270527	285856	92941.5	640859	355410	491201	1.19585	1.09118
Lmhp008801	C23H42NO7P	LysoPE 18:3	Lipids	-	1.65474e+06	1.73946e+06	4.4764e+06	5.63306e+06	5.63104e+06	6.68269e+06	1.18918	1.18309
pmb0864	C19H40NO7P	LysoPE 14:0	Lipids	-	21322.6	23271.7	45460.7	42730.8	57673.1	95050.8	1.11796	1.0979
WaYn011395	C28H56NO9P	2-(2,3-dihydroxypropoxy)-3-(((2-(dimethylamino)ethoxy)(hydroxy)phosphoryl)oxy)propan-2-yl (Z)-14-Octadecenoic Acid	Lipids	-	17454.8	21742.5	35017.7	24005.2	66998.6	68734.3	1.10593	0.956658
Lmfp009701	C21H36O4	Glycerol 9(E),11(Z),13(E)-octadecatrienoyl ester*	Lipids	-	284169	228202	313971	611553	605436	472985	1.03219	1.37092
MW0015450	C20H32O3	9-hydroxy-5Z,7E,11Z,14Z-eicosatetraenoic acid	Lipids	79495-85-5	312223	350392	375837	802380	617389	643104	0.990221	1.39494
Lmhp011562	C21H36O4	1-α-Linolenoyl-glycerol*	Lipids	-	275699	243567	308527	547804	535504	435780	0.875863	1.3806
Hmqn003054	C18H34O5	9,10,11-Trihydroxy-12-octadecenoic acid	Lipids	61911-67-9	9231.21	11739.1	24981.8	20685.9	25672.2	35512.8	0.833217	0.997876
pmb0876	C21H44NO7P	LysoPE 16:0	Lipids	53862-35-4	3.39223e+06	4.3005e+06	1.32101e+07	1.02095e+07	1.14167e+07	1.55761e+07	0.831693	0.937076
Rfmb087	C18H32O4	9-Hydroxy-13-oxo-10-octadecenoic Acid	Lipids	-	29775.9	25174.6	32574.5	39638.5	44906.3	63280.5	0.756125	1.22797
mws0879	C20H32O3	12S-Hydroxy-5Z,8Z,10E,14Z-eicosatetraenoic acid	Lipids	54397-83-0	895980	1.01998e+06	1.67952e+06	2.30831e+06	1.8745e+06	1.83246e+06	0.742443	1.15862
MWS4295	C18H36O3	DL-2-hydroxystearic acid	Lipids	629-22-1	3608.71	1351.81	4896.53	6317.02	5565.27	4566.59	0.738762	0.900774
Walp007190	C20H43NO4	2-AminoicoSane-1,5,7,19-tetraol	Lipids	-	9.7107e+06	8.83206e+06	9.51301e+06	1.85632e+07	1.33713e+07	1.44038e+07	0.723909	1.33726
Lmhp008589	C23H42NO7P	LysoPE 18:3(2n isomer)	Lipids	-	2.00777e+06	2.31142e+06	3.52459e+06	3.74649e+06	4.1814e+06	4.90051e+06	0.70972	1.17302
Lmsp010763	C21H36O4	Monolinolenin*	Lipids	75685-85-7	288263	230852	295168	510202	427516	319914	0.627108	1.16763
Lmbn006152	C18H32O2	(9Z,11E)-Octadecadienoic acid	Lipids	2540-56-9	13961.9	8411.69	13762.6	21894.2	20572.7	13321.7	0.626524	1.00649
Lmhp011549	C28H56NO7P	LysoPC 20:1	Lipids	-	38272.7	41084.8	58176.5	60160.8	72668.7	78728.1	0.621262	1.19328
Lmhp009129	C23H48NO7P	LysoPC 15:0(2n isomer)*	Lipids	-	23300.4	25044.1	38559.2	17160.1	13299.4	26789.3	-0.602171	0.9454
MEDP1345	C26H48NO7P	LysoPC(18:3(9Z,12Z,15Z))	Lipids	-	125157	194777	176818	61634.5	109940	147158	-0.640175	0.938974
pmb2787	C18H30O3	9-Oxo-10E,12Z-octadecadienoic acid*	Lipids	54232-59-6	118781	82915.6	118384	58766.6	63470.7	81821	-0.649451	1.19648
Hmqn004825	C18H30O3	Rabdosia acid A*	Lipids	-	118781	82915.6	118384	58766.6	63470.7	81821	-0.649451	1.19648
pmb2791	C18H30O4	9-Hydroperoxy-10E,12,15Z-octadecatrienoic acid	Lipids	111004-08-1	74671.6	127044	96125.9	54331.1	55290.5	78974.5	-0.659244	1.09728
Zmyn004676	C18H30O3	17-Hydroxylinolenic acid	Lipids	-	68071.3	50183.3	100930	51586.1	44387.1	39465.4	-0.694506	1.04588
Lmgn003544	C8H14O2	cis-3-Hexenyl acetate*	Lipids	3681-71-8	2.90472e+06	2.84725e+06	3.41254e+06	1.89324e+06	2.92403e+06	844243	-0.694871	0.908652
pmb2786	C18H30O3	9-Hydroxy-10,12,15-octadecatrienoic acid*	Lipids	89886-42-0	33909.9	16392.9	37896	17438.4	16921	19835.7	-0.702597	0.911813
pmb2643	C14H26O2	Myristoleic acid	Lipids	544-64-9	396614	209991	260832	96703.2	182436	145616	-1.03013	1.1649
Zmzn003953	C18H30O4	13(s)-hydroperoxy-(9z,11e,15z)-octadecatrienoic acid	Lipids	67597-26-6	659432	843289	462314	352492	316697	276841	-1.0546	1.27873
Lcsp013328	C20H37NO2	linoleoyl ethanolamine	Lipids	68171-52-8	42021.5	49253.7	66366.4	31390	16081.1	20457	-1.21457	1.27733
pmb2640	C12H24O2	Dodecanoic acid (Lauric acid)	Lipids	143-07-7	1.52791e+06	1.66348e+06	1.07823e+06	606493	627526	574582	-1.23923	1.38068
Lmyn005812	C33H56O14	Gingerglycolipid A	Lipids	145937-22-0	298485	344034	250609	138106	54725.2	167068	-1.31127	1.19049
YC512118	C18H35NO	Oleamide (9-Octadecenamide)	Lipids	301-02-0	90201.9	144328	406030	41289	81088.6	106707	-1.48345	0.947206
MW0015274	C20H28O2	8,11,14-Eicosatriynoic Acid	Lipids	34262-64-1	4.41177e+06	3.53447e+06	3.3099e+06	1.73902e+06	1.03047e+06	975963	-1.5875	1.36631
pmb2260	C23H46NO7P	LysoPC 15:1	Lipids	-	203266	221968	521582	155578	88555.8	57112	-1.65214	1.1707
mws0120	C8H20NO6P	Choline Alfoscerate	Lipids	28319-77-9	1.95438e+07	1.91212e+07	1.67054e+07	6.47603e+06	3.46177e+06	3.22535e+06	-2.07261	1.38938
Zbdp002392	C8H6O4	Piperonylic acid	Organic acids	94-53-1	683665	594594	814958	107201	108917	97376.5	-2.73921	1.44529
pme3096	C3H5NO4	Aminomalonic acid	Organic acids	1068-84-4	1.95423e+06	2.09933e+06	2.23265e+06	3.81165e+06	5.90698e+06	6.50011e+06	1.3674	1.36423
MW0139445	C18H14O8	Psoromic acid	Organic acids	7299-11-8	16917.8	2622.15	7574.32	5.40104e+06	4.75031e+06	3.90215e+06	9.01766	1.43244
Lcsn000415	C9H16O9	Keto-Deoxy-Nonulonic acid	Organic acids	153666-19-4	6.29606e+06	7.51984e+06	1.02823e+07	651809	189591	1.35977e+06	-3.45259	1.33228
Rfmb320	C7H13NO2	1-Methylpiperidine-2-carboxylic acid	Organic acids	7730-87-2	853735	778083	2.27785e+06	274930	496164	437694	-1.69348	1.18129
Zmgn001448	C7H12O5	2-Propylmalic Acid	Organic acids	-	2.30694e+06	2.3866e+06	2.33229e+06	8.17102e+06	5.20652e+06	8.00272e+06	1.60554	1.39973
mws0192	C4H6O4	Succinic acid	Organic acids	110-15-6	2.34986e+06	2.7904e+06	2.94256e+06	4.84182e+06	7.89435e+06	7.91887e+06	1.35356	1.35564
mws0567	C5H11N3O2	4-Guanidinobutyric acid	Organic acids	463-00-3	788378	1.03598e+06	898781	359279	413242	389030	-1.22922	1.42103
mws0376	C4H4O4	Fumaric acid	Organic acids	110-17-8	2.70905e+06	2.60095e+06	3.90646e+06	4.2612e+06	5.2751e+06	4.63621e+06	0.620813	1.21888
MWS0811	C6H11NO2	L-Pipecolic Acid	Organic acids	3105-95-1	1.55425e+07	1.13774e+07	1.86299e+07	2.61467e+07	2.78998e+07	2.38813e+07	0.774696	1.27535
Zmpn000638	C4H9N3O2	3-Guanidinopropionic acid	Organic acids	353-09-3	298138	229856	425596	112793	191120	240791	-0.807898	1.0324
Zbqp000579	C6H9N3O2	2-amino-3-(1H-pyrazol-1-yl)propanoic acid	Organic acids	2734-48-7	1.32647e+06	1.43899e+06	3.46191e+06	1.37833e+07	1.32149e+07	1.27328e+07	2.67357	1.38364
Zmyn000453	C6H8O7	Isocitric Acid	Organic acids	320-77-4	5.32415e+07	4.01259e+07	4.51138e+07	5.9876e+07	8.49823e+07	8.16669e+07	0.709981	1.26579
mws0425	C5H6O4	Citraconic acid	Organic acids	498-23-7	644174	560544	864318	1.07125e+06	1.55383e+06	1.37509e+06	0.951102	1.29564
mws0154	C7H10O5	Shikimic acid	Organic acids	138-59-0	1.15736e+07	1.62636e+07	6.93501e+06	4.44269e+06	4.72842e+06	4.1994e+06	-1.37888	1.26527
Lmgn002091	C7H10O5	2-Methyl-3-oxoadipic acid*	Organic acids	-	7.77094e+06	8.0122e+06	1.21933e+07	429211	664982	522630	-4.11298	1.43948
pme3009	C6H6O6	trans-Aconitic acid	Organic acids	4023-65-8	497741	599819	541044	343757	276840	351704	-0.752994	1.37159
pmb3101	C7H12O5	2-Isopropylmalic Acid	Organic acids	49601-06-1	2.98667e+06	2.48695e+06	2.77987e+06	8.14743e+06	5.95438e+06	8.05172e+06	1.42446	1.41136
Zmgn000217	C5H6O4	Itaconic acid	Organic acids	97-65-4	212142	210679	205020	281426	383096	358295	0.704077	1.35411
pme2589	C6H8O5	2-Oxoadipic acid	Organic acids	3184-35-8	167201	162310	164339	115252	101097	88060.9	-0.698055	1.38272
Lmgn002184	C7H10O5	2-Oxoheptanedionic acid*	Organic acids	17126-90-8	7.16134e+06	9.2053e+06	1.15004e+07	798929	1.39101e+06	1.57441e+06	-2.88809	1.41112
pme3011	C4H9NO2	γ-Aminobutyric acid	Organic acids	56-12-2	740967	611728	1.20093e+06	290654	244963	477622	-1.33357	1.24487
Lmbn001467	C7H13NO3	5-Acetamidopentanoic Acid	Organic acids	1072-10-2	123037	105814	405118	46892.3	35724.5	104418	-1.7611	1.06748
pmb2826	C5H8O5	L-Citramalic acid	Organic acids	6236-09-5	723290	801603	849003	4.23229e+06	1.39323e+06	1.11814e+06	1.50627	1.04795
mws0473	C5H8O4	2-Methylsuccinic acid	Organic acids	498-21-5	578900	513300	587351	489619	274167	225592	-0.76348	1.12877
MWS1837	C8H15NO2	Tranexamic Acid	Organic acids	1197-18-8	217819	105351	132293	205620	217323	290173	0.646804	1.03004
pme2006	C9H16O4	Diethyl glutarate	Organic acids	818-38-2	150949	153067	80505.6	366309	214281	244818	1.10204	1.20023
MW0113143	C15H18O8	4-O-beta-D-glucosyl-4-coumaric acid*	Organic acids	14364-05-7	3.52171e+06	4.48434e+06	2.72092e+06	1.74907e+06	2.43677e+06	2.16823e+06	-0.755488	1.19695
MWS2040	CH4O3S	Methanesulfonic acid	Organic acids	75-75-2	331399	294256	298961	108445	106496	52965.4	-1.78713	1.35887
pme1216	C6H5NO2	2-Picolinic acid	Organic acids	98-98-6	42302.6	49145.4	43144.8	83544.5	101468	65102.2	0.893991	1.32907
Lmgn002555	C8H14O4	2-Propylglutaric acid	Organic acids	32806-62-5	750032	747850	678869	381270	463000	398987	-0.808052	1.41011
Lmyn002403	C14H18O8	Mandelic acid-β-glucoside	Organic acids	-	30499.5	28135.4	27077.3	10934.1	14834.6	12620	-1.15882	1.41229
Lmrn002746	C6H12O3	2-Hydroxy-4-methylpentanoic acid	Organic acids	498-36-2	13340	19364.9	20197.6	24243.1	34934.1	45404.9	0.983228	1.20188
mws0972	C6H12O3	6-Hydroxyhexanoic acid	Organic acids	1191-25-9	429778	345369	386660	672487	579979	798337	0.819818	1.34639
MWS0155	C14H18N5O11P	Adenylocuccinic Acid	Organic acids	19046-78-7	36189.6	25547.8	51945.5	66921.4	133711	68387.6	1.2427	1.18083
mws2124	C2H5O6P	2-Phosphoglycolate	Organic acids	13147-57-4	113441	68964.1	135761	58370.1	76012.7	59224.5	-0.716643	1.05624
Lcsn003224	C10H18O5	3-Hydroxydecanedioic acid	Organic acids	73141-46-5	64578.4	61546.8	87827.3	118390	165100	130065	0.950789	1.32538
pme2761	C5H6O6	4-Hydroxy-2-oxoglutaric acid	Organic acids	1187-99-1	9	9	9	41266.2	52459.7	80726.9	12.6576	1.45101
Zmgn000216	C2H7O4P	2-Hydroxyethylphosphonic acid	Organic acids	22987-21-9	24275.2	45297.3	17757.6	73688.7	61893.3	42107.6	1.02481	1.11613
Lmbn001609	C6H10O4	2-Acetyl-2-Hydroxybutanoic Acid	Organic acids	-	30082.4	28383.3	33222.7	8340	19104.8	4820.52	-1.50675	1.20058
mws0236	C2H7NO3S	2-Aminoethanesulfonic acid	Organic acids	107-35-7	11137.7	12597.5	15658.3	8413.06	8340	6806.45	-0.741648	1.31113
pme0120	C5H11NO2	5-Aminovaleric acid	Organic acids	660-88-8	18024.5	18012	22013.2	54852.7	69414.5	58250.4	1.65268	1.43276
MWS2085	C6H12O2	Ethyl isobutyrate*	Organic acids	97-62-1	9	9	9	60825.3	131151	165138	13.6911	1.44974
MW0131126	C9H8O4	3-(3,4-Dihydroxyphenyl)prop-2-enoic acid	Organic acids	-	1.78506e+06	1.55985e+06	2.39997e+06	3.31658e+06	1.88767e+06	4.57746e+06	0.767808	0.924465
pme2362	C8H8O3	Mandelic acid	Organic acids	90-64-2	50386.9	38134.7	78318.3	15005	46680	26594.4	-0.918316	0.966585
ML10197929	C4H9N3O2	Creatine	Organic acids	57-00-1	302268	259503	840595	109321	89955.9	402022	-1.22171	0.90659
mws0336	C6H6N2O2	Urocanic acid	Organic acids	104-98-3	6.57175e+06	7.72862e+06	3.18344e+06	3.43513e+06	3.37629e+06	3.17463e+06	-0.808034	0.966939
pme3034	C5H8O4	Ethylmalonic acid	Organic acids	601-75-2	20684.1	22294.6	26077.4	22534.5	45188.4	50230.5	0.772377	0.986654
pme0278	C7H14N2O4	2,6-Diaminooimelic acid	Organic acids	583-93-7	191712	180339	120934	129243	67712.9	121078	-0.632358	0.982357
mws0277	C7H12O6	Quinic Acid	Organic acids	77-95-2	1.38482e+06	5.83663e+06	652611	5.35567e+06	5.56775e+06	5.13844e+06	1.02846	0.960069
Lhlp120622	C15H24O	Humulene Epoxide*	Terpenoids	-	447013	505741	727440	2.46292e+06	2.23183e+06	2.40262e+06	2.07866	1.4218
Zjyp102917	C15H24O	Nootkatol*	Terpenoids	50763-67-2	489811	484188	729273	2.48905e+06	2.27809e+06	2.48521e+06	2.09014	1.4261
Zjyp110109	C11H16O2	oxyphyllone F	Terpenoids	-	8.29761e+06	8.99215e+06	9.94398e+06	5.1006e+06	4.97792e+06	4.25484e+06	-0.926017	1.4119
Qmyp101310	C15H24O	Anhydro-β-rotunol*	Terpenoids	-	217943	328757	337191	1.00321e+06	928215	969746	1.71469	1.41254
zjbp111604	C15H22O2	8α-hydroxyeudesma-3,11(13)-dien-14-al	Terpenoids	-	404604	379240	496179	820294	693419	638607	0.749724	1.33772
Lmcp007750	C15H18O2	Furanodienone	Terpenoids	24268-41-5	477865	365510	456158	743755	762373	771094	0.809281	1.39284
Smsp110188	C15H22O2	isopolygodial	Terpenoids	-	206716	200891	197618	483130	375483	343384	0.989888	1.38989
Lafp004533	C22H32O10	(6R,9R)-3-Oxo-α-ionol-β-D-malonyl-glucoside	Terpenoids	-	434720	469438	218056	151520	106405	161109	-1.42121	1.25503
Lmtp008511	C15H22O	Santalal	Terpenoids	59331-83-8	481415	393901	761076	1.15014e+06	1.52884e+06	1.52116e+06	1.35992	1.32541
Zjyp102918	C15H24O	Epinootkatol	Terpenoids	-	160077	193755	236985	602736	621501	599478	1.6261	1.42381
Zjyp102916	C15H24O	(1R,4aR,7R,8aR)-1,4a,8a-trimethyl-7-(prop-1-en-2-yl)-deca-hydronaphthalen-1-ol	Terpenoids	-	183105	271476	381327	723005	690411	723814	1.35433	1.33098
Lmjp009315	C15H18O2	CJ-01	Terpenoids	-	203751	64419.9	122206	313638	232632	224827	0.982045	1.07761
Zjyp102940	C14H20O2	Oxyphyllone C	Terpenoids	-	315476	311474	281642	623997	494519	563320	0.888334	1.40855
Lmmn006356	C19H24O6	(4β,10E)-6α,15-Dihydroxy-8β-(methacryloxy)-14-oxogermacra-1(10),11(13)-diene-12-oic acid-12,6-lactone	Terpenoids	-	47418.2	64521.8	55978.9	32675.2	36129	33905.6	-0.709191	1.35359
Wdzp007419	C15H22O2	1β-hydroxy-β-cyperone	Terpenoids	-	58543.9	41347.6	109093	171218	119423	116113	0.960767	1.10411
Zjyp110103	C15H22O	Nootkatone	Terpenoids	-	39997	40436.1	205849	191528	281960	279591	1.39536	1.08708
Hmbp002333	C17H22O10	10-Dehydrogeniposide	Terpenoids	-	36686.8	48098.4	46362.6	26146.9	21611.9	16675	-1.0253	1.33243
Lmgp010173	C14H20O	14-Nor-β-patchoulane-1(5)-ene-4-one	Terpenoids	-	296761	232418	307623	9	9	9	-14.9196	1.45261
Zasp002472	C16H24O8	Mudanpioside F	Terpenoids	-	1.71023e+06	1.78897e+06	2.1944e+06	639816	928901	781535	-1.27653	1.39185
Lhsp101905	C10H14O2	Actinidialactone*	Terpenoids	76729-80-1	291183	162525	168782	82051.1	63350	74324.9	-1.50234	1.34852
Lhjp111617	C18H26O10	Methylgeniposide	Terpenoids	-	9015.84	6619.41	12784.2	21745.1	23228.9	50552.7	1.74903	1.25918
Lmjp002782	C18H20O6	6-O-p-Coumaroyl-7-deoxyrehmaglutin A	Terpenoids	-	11670	15005	20005	35227.9	20005	33340	0.924061	1.15456
Lsjp211208	C13H20O	β-ionone	Terpenoids	-	150548	120440	175939	56996.5	70333.1	52543.9	-1.31306	1.38694
Smln012733	C20H32O3	Podoimbricatin B	Terpenoids	-	127526138	1.35233e+08	2.31005e+08	4.7641e+08	449015808	4.12361e+08	1.43796	1.35839
Qmxp101523	C20H30O2	Hinokiol	Terpenoids	-	985733	1.14857e+06	1.39401e+06	3.45309e+06	2.92712e+06	2.52748e+06	1.33607	1.39458
Lsjp211253	C20H28O2	Sugiol	Terpenoids	511-05-7	2.33313e+06	2.55152e+06	1.92615e+06	4.47483e+06	3.68299e+06	3.93983e+06	0.82883	1.37245
Wcop008876	C20H30O	Ent-Kaurenal	Terpenoids	14046-84-5	95277.5	244128	110234	712783	550512	420321	1.90472	1.31428
Wbmp008681	C20H26O3	7-Oxodehydroabietic acid	Terpenoids	-	59581.1	56846.8	85242.2	1.23379e+06	1.03763e+06	1.1223e+06	4.0728	1.44511
Wdzp010133	C20H30O2	(1s,4as,4br,7s,10as)-7-ethenyl-1-(hydroxymethyl)-1,4a,7-trimethyl-2,4,4b,5,6,9,10,10a-octahydrophenanthren-3-one	Terpenoids	-	1.46215e+06	1.55205e+06	2.20957e+06	4.53265e+06	3.961e+06	3.50338e+06	1.19951	1.36869
Lmmn004459	C20H32O4	Ent-15-oxo-2β,16,19-trihydroxypimar-8(14)-ene	Terpenoids	-	4.24999e+06	3.9403e+06	3.95068e+06	9.60005e+06	8.32176e+06	7.16524e+06	1.04706	1.41219
Qmxp101524	C20H30O2	11β-Hydroxy-8,15-isopimaradiene-3-one	Terpenoids	-	764444	1.44825e+06	1.33139e+06	5.11567e+06	3.66894e+06	8.21621e+06	2.26212	1.3463
Yalp011328	C20H32O	(12Z)-Labda-8(20),12,14-trien-3α-ol	Terpenoids	-	1.01781e+07	8.94578e+06	1.52285e+07	4.04503e+07	2.92842e+07	3.38725e+07	1.59264	1.37628
Wbkn002252	C24H30O9	[(1R,2S,3S,7S,9R,13S,14R,15S,17S)-15-acetyloxy-3-hydroxy-2,6,14-trimethyl-4,11,16-trioxo-10-oxatetracyclo[7.7.1.02,7.013,17]heptadec-5-en-17-yl]methylacetate	Terpenoids	-	50220.2	41064	15029.1	106134	122737	89270.8	1.58135	1.23062
Lmmn006246	C20H34O4	7β-Hydroxydarutigenol	Terpenoids	1188281-99-3	605609	837231	1.07245e+06	2.36973e+06	2.19149e+06	1.57372e+06	1.28632	1.32026
Lcsn000648	C28H46O10	ent-3α,16β,17,19-Tetrahydroxykauran-19-ylacetate-17-O-β-D-glucopyranoside	Terpenoids	-	2.70226e+06	3.62846e+06	2.03745e+06	980620	895799	626893	-1.74107	1.36363
MWSprf076	C44H70O23	Rebaudioside A	Terpenoids	58543-16-1	798926	780282	689016	1.2458e+06	1.28821e+06	1.78481e+06	0.929074	1.35114
MWSprf102	C20H30O3	Steviol	Terpenoids	471-80-7	9	9	9	571817	1.10982e+06	1.30496e+06	16.7552	1.45136
Lhkp101317	C30H48O5	21,23-Epoxy-21,24,25-trihydroxylanost-7-en-3-one (Melianodiol)	Terpenoids	32764-64-0	155543	67204	47723.5	22580.1	32365.8	40654.5	-1.50038	1.11586
Wbsp007699	C38H54O8	3β,21β,24-trihydroxyserrat-14-en-29-oic acid-3β(4-hydroxy-3-methoxybenzoate)	Terpenoids	-	9	9	9	3.31502e+06	4.44279e+06	4.44459e+06	18.7858	1.45262
Zmpn008194	C30H48O4	2,3-Dihydroxyurs-12-en-28-oic acid (Corosolic acid)*	Terpenoids	4547-24-4	58791.9	55024	81342.5	110637	120636	76609.1	0.657734	1.1286
Hmbn004734	C29H44O4	3,23-Dihydroxy-30-noroleana-12,20(29)-dien-28-oic acid (30-Norhederagenin)	Terpenoids	117654-06-5	263157	126539	137600	333094	482596	288923	1.06685	1.18465
Hmsn003721	C31H48O7	2,3,23-Trihydroxyolean-12-ene-28,29-dioic acid 29-methyl ester (Phytolaccagenin)	Terpenoids	1802-12-6	532644	291857	704214	1.96238e+06	711668	914174	1.23095	1.0328
Lmzn006284	C30H48O4	2-Hydroxyursolic acid	Terpenoids	-	286913	154907	388347	191463	79713.6	77148.7	-1.25297	1.08408
Lmsn006130	C36H56O12	2,3,19-Trihydroxyurs-12-en-23,28-dioic acid-28-O-glucoside	Terpenoids	-	984949	987237	1.08048e+06	342027	189484	344044	-1.8018	1.39067
HJN105	C42H68O14	Jujubasaponin VI	Terpenoids	-	42173.6	51954.7	30449.8	60118.5	56691.7	101501	0.809336	1.08753
Wbsp000331	C33H52O5	21α-Hydroxyserrat-14-en-3β-yl propanedioic acid mono ester	Terpenoids	-	9.51124e+06	5.99801e+06	9.45693e+06	3.90526e+06	5.74516e+06	4.46547e+06	-0.822655	1.20139
Zjyp102915	C15H24O	Isocyperol	Terpenoids	-	310310	838731	1.26699e+06	1.94044e+06	1.33392e+06	1.49654e+06	0.981623	0.996855
Lmgp008733	C14H18O2	14-Nor-β-patchoulane-1(5)-ene-2,4-dione	Terpenoids	-	231101	88514.4	259156	389288	342352	245967	0.75626	0.924619
Cmdn004285	C25H38O17	6'-O-β-D-glucosylbarlerin*	Terpenoids	927691-88-1	3.48634e+06	2.8445e+06	1.89772e+06	2.91847e+06	5.27746e+06	7.59522e+06	0.940405	0.984318
MWSprf098	C32H50O13	steviolbioside	Terpenoids	41093-60-1	201992	182287	67343.5	240684	240597	287482	0.767419	0.971439
MWSprf077	C44H70O22	Rebaudioside C	Terpenoids	63550-99-2	144849	100082	156945	186496	141975	290423	0.622937	0.905106
Wcjp002598	C9H7NO	8-hydroxyquinoline	Alkaloids	148-24-3	4.09121e+06	2.9296e+06	9.04166e+06	9.21359e+06	7.66439e+06	9.59007e+06	0.720558	0.962112
mws1383	C12H10N4O2	Lumichrome	Alkaloids	1086-80-2	71294.6	88365	59962	171775	76583	111338	0.711759	0.951599
MWSmce526	C6H12N2O3	Daminozide	Alkaloids	1596-84-5	66768.5	74491.1	23312.2	34629.4	16020.5	26015.7	-1.10207	0.907868
Zahp013600	C18H35NO	Octadec-2-enamide	Alkaloids	-	393357	612667	1.73872e+06	199945	363024	421843	-1.47875	0.963165
mws2218	C8H10N4O2	Caffeine	Alkaloids	58-08-2	249721	237485	128461	154755	122649	98931	-0.710135	0.986536
Smcp000882	C15H21NO7	N-benzoyl-2-aminoethyl-β-D-glucopyranoside	Alkaloids	-	12639.6	11548.7	32451.8	44311.1	37895.6	23671.4	0.902507	0.988885
mws1478	C10H14N2	Nicotine	Alkaloids	54-11-5	9.39941e+06	5.73425e+06	7.39586e+06	3.40916e+06	597812	2.9e+06	-1.70569	1.13223
Zbqp001296	C16H22N2O7	trans-3'-Hydroxycotinine-O-glucoside	Alkaloids	-	277231	357748	301770	463740	497858	479437	0.621371	1.36986
pme1137	C6H5NO3	6-Hydroxynicotinic acid	Alkaloids	5006-66-6	148521	118944	150396	291992	272134	284037	1.02132	1.41698
pme2268	C7H7NO2	Trigonelline	Alkaloids	535-83-1	3.37312e+07	3.46603e+07	3.75778e+07	2.237e+07	1.92975e+07	1.63296e+07	-0.869594	1.3844
Wayp004349	C25H40N2O7	N-Hydroxydecanoyl nornicotine glucoside	Alkaloids	-	827549	838719	744868	352756	319954	443390	-1.11125	1.40584
Zbzp000519	C8H13NO2	Retronecine	Alkaloids	480-85-3	1.29837e+06	1.41099e+06	3.04173e+06	1.27709e+07	1.29562e+07	1.2704e+07	2.74037	1.39941
Zmsp000758	C8H15NO2	1-(Hydroxymethyl)hexahydro-1h-pyrrolizin-2-ol	Alkaloids	-	2.1428e+06	1.77647e+06	2.4854e+06	4.44943e+06	4.70679e+06	6.0383e+06	1.24636	1.38367
Yacp000453	C5H9NO2	3-hydroxy-1-methylpyrrolidin-2-one*	Alkaloids	132996-63-5	4.96461e+06	4.80934e+06	5.60407e+06	584526	698952	1.12874e+06	-2.67244	1.4224
MWSmce157	C7H13NO2	Stachydrine	Alkaloids	471-87-4	327199	188709	1.69621e+06	88898.2	63350.3	84641.8	-3.22314	1.17088
Zmsp000237	C11H21NO8	1,4-Dideoxy-1,4-imino-(2-O-β-D-glucosyl)-D-arabinitol	Alkaloids	-	118746	136650	130543	60769.9	21170.1	31754.5	-1.76321	1.31724
MWSslk106	C8H11N	2-Phenylethylamine	Alkaloids	156-28-5	699340	390763	330984	3.45648e+06	2.3545e+06	3.26189e+06	2.67456	1.40177
Lacp001431	C14H21NO4	N-(3-hydroxy-4-methoxyphenethyl)-4-hydroxybutanamide	Alkaloids	-	5.07098e+06	4.24282e+06	5.36397e+06	1.98572e+07	1.69324e+07	1.68164e+07	1.86876	1.43848
Wagp001741	C19H28N2O9	N-(gamma-L-glutamyl)tyramine O-glucoside	Alkaloids	-	311029	341353	193727	2.07632e+06	1.43276e+06	3.36487e+06	3.02222	1.39215
Zdcp003644	C13H18N2O3	N-Caffeoylputrescine	Alkaloids	29554-26-5	75845.6	80025	99090.9	1.14999e+06	649156	1.27771e+06	3.59311	1.42636
pmb0490	C13H18N2O2	p-Coumaroylputrescine	Alkaloids	34136-53-3	277729	337086	284867	131409	78759.3	78522.9	-1.63989	1.38706
MWStz070	C9H11NO3	N-(2-Hydroxy-4-methoxyphenyl)acetamide	Alkaloids	58469-06-0	1.58701e+07	1.44112e+07	1.56105e+07	3.75552e+06	4.84961e+06	2.98947e+06	-1.98479	1.4209
Lmhp002772	C14H20N2O2	p-Coumaroylcadaverine	Alkaloids	-	300774	257186	205609	504245	426950	382984	0.783329	1.30361
pmb0492	C34H37N3O6	N',N'',N'''-p-Coumaroyl-cinnamoyl-caffeoyl spermidine	Alkaloids	-	181157	220105	163067	557659	448971	345386	1.26051	1.36034
Lmhp005784	C24H28N2O5	p-Coumaroylferuloylcadaverine	Alkaloids	-	150690	130227	150693	84087.5	107587	45307.6	-0.864954	1.13087
pma0692	C25H31N3O4	N1,N10-Bis(p-coumaroyl)spermidine	Alkaloids	114916-05-1	28340	104495	45010	17414	22037.7	14093.1	-1.7318	1.15589
pmb0325	C17H27N3O3	Feruloylspermidine	Alkaloids	-	262127	197301	203841	125060	132077	91700	-0.927042	1.32212
Lmmp002914	C25H35N3O6	Bis(Dihydrocaffeoyl)spermidine	Alkaloids	-	9	8340	8340	9	9	9	-9.27172	1.02895
Ladp002110	C10H7NO4	4-hydroxy-2-oxo-1,2-dihydroquinoline-3-carboxylic acid	Alkaloids	73776-24-6	2.23987e+06	2.98484e+06	1.92904e+06	75071	65543.7	81053.7	-5.01222	1.44787
Ladp002935	C10H7NO3	3-quinolinecarboxylic acid	Alkaloids	-	1.81005e+07	2.08391e+07	1.76475e+07	1.02741e+07	9.17056e+06	1.01356e+07	-0.935843	1.4265
Lahp002608	C11H9NO2	3,5-Dihydro-2H-Furo[3,2-C]Quinolin-4-One*	Alkaloids	-	1.35131e+06	1.10394e+06	2.83129e+06	3.49203e+06	2.68491e+06	2.94571e+06	0.787129	1.04911
NK10246260	C9H7NO2	2,4-Dihydroxyquinoline	Alkaloids	86-95-3	45010	47209.1	84511.3	33844.2	29610.1	35729.8	-0.833368	1.15048
mws0393	C20H24O2N2	Quinine	Alkaloids	130-95-0	27640.4	11670	30010	9116.56	8340	14052.4	-1.13752	1.06886
pmb0782	C5H11N	Piperidine	Alkaloids	110-89-4	1.59166e+06	1.88217e+06	2.7863e+06	626281	774707	609494	-1.63865	1.38066
pmf0436	C6H13NO4	1-Deoxynojirimycin	Alkaloids	19130-96-2	4.26311e+06	3.98335e+06	3.88342e+06	2.2983e+06	1.07032e+06	2.30914e+06	-1.09517	1.2357
pmp001198	C6H13NO2	6-Deoxyfagomine	Alkaloids	197449-09-5	1.8416e+06	1.95169e+06	2.3728e+06	678294	971565	670958	-1.40972	1.39283
pmp001287	C8H9N	N-Benzylmethylene isomethylamine	Alkaloids	-	4.08741e+07	2.83785e+07	5.17676e+07	6.70428e+07	6.26465e+07	6.17672e+07	0.661769	1.17302
mws1346	C6H11NO4	DL-2-Aminoadipic acid	Alkaloids	542-32-5	404925	395269	536780	302477	238160	315922	-0.642348	1.25507
Lamp000484	C5H9NO2	4-Methylazetidine-2-Carboxylic acid*	Alkaloids	1779725-63-1	4.93781e+06	5.3868e+06	5.41978e+06	599608	692643	1.08813e+06	-2.72558	1.42876
Smcp001137	C11H9NO2	naphthisoxazol A*	Alkaloids	-	1.13944e+06	883859	2.31485e+06	3.21818e+06	2.69981e+06	2.89508e+06	1.02256	1.16424
Hmgp002327	C11H9NO2	3-amino-2-naphthoic acid*	Alkaloids	-	1.3813e+06	885642	2.31753e+06	3.61837e+06	3.28181e+06	2.93593e+06	1.10133	1.19828
Wbmp006077	C26H36NO4+	1,10-dimethoxy-6,6-dimethyl-2,9-di(propan-2-yloxy)-5,6,6a,7-tetrahydro-4H-dibenzo[de,g]quinolin-6-ium	Alkaloids	-	2.05355e+07	2.64264e+07	2.08657e+07	4.52112e+07	3.5436e+07	3.92386e+07	0.821717	1.35843
Hmtp000776	C8H9NO3	4,5,6-Trihydroxy-2-cyclohexen-1-ylideneacetonitrile	Alkaloids	-	104028	70501.3	113315	174749	129759	133291	0.604977	1.12518
pma0948	C8H11NO	Phenylethanolamine	Alkaloids	7568-93-6	110745	200381	63255.8	608494	594664	684351	2.3339	1.35547
Xmlp003851	C23H29O2N3	celabenzine	Alkaloids	53938-08-2	2.59859e+07	2.7496e+07	3.42855e+07	5.4028e+06	4.75736e+06	5.11805e+06	-2.52221	1.44565
Wbmp002283	C9H7NO	Α-hydroxyquinoline	Alkaloids	-	3.19243e+06	2.12041e+06	5.66639e+06	6.71443e+06	6.01468e+06	6.86374e+06	0.835551	1.08867
Wbjp001169	C11H12N2O3	o-Carboxy-5-hydroxytryptamine	Alkaloids	-	4.19985e+06	4.21281e+06	4.09646e+06	2.7907e+06	1.80353e+06	2.13287e+06	-0.894923	1.35102
Wbjp002000	C14H27NO10	2-(((2R,3R,4R,5S)-3,5-dihydroxy-1-(2-hydroxyethyl)-2-(hydroxymethyl)piperidin-4-yl)oxy)-6-(hydroxymethyl)tetrahydro-2H-pyran-3,4,5-triol	Alkaloids	-	269241	359074	583013	319418	71347	148867	-1.16654	1.01312
Wbmp003525	C24H31NO6	3-(acetyloxy)-9,10-dihydroxy-5-methyl-12-methylidene-7-azaheptacyclo[9.6.2.0¹,⁸.0⁵,¹⁷.0⁷,¹⁶.0⁹,¹⁴.0¹⁴,¹⁸]nonadecan-19-ylacetate	Alkaloids	-	95035	89911.7	191794	52473	50015	69424.6	-1.1319	1.18368
Lmxp000939	C5H5N5	Zarzissine	Alkaloids	160568-14-9	2.94375e+06	3.42055e+06	4.03976e+06	2.4022e+06	2.24194e+06	1.97296e+06	-0.652877	1.30872
pma3649	C5H9NO3	5-Aminolevulinic Acid*	Alkaloids	106-60-5	3.85181e+07	1.93656e+07	3.11347e+07	1.40411e+07	1.56679e+07	1.29961e+07	-1.05969	1.24389
HJKP000649	C8H9NO	N-benzylformamide	Alkaloids	6343-54-0	1.40443e+07	1.19242e+07	1.41491e+07	2.52921e+06	3.9933e+06	2.74866e+06	-2.11341	1.42175
Zahp012577	C18H33NO	Octadecadienamide	Alkaloids	-	386921	575220	706800	118648	169925	191807	-1.79668	1.36403
Wcdp010864	C16H33NO	Hexadecanamide	Alkaloids	629-54-9	369371	534604	879633	230402	224579	299723	-1.24081	1.21445
Wbmp005844	C28H45NO8	[11-Ethyl-9-hydroxy-6,8,16,18-tetramethoxy-13-(methoxymethyl)-11-azahexacyclo[7.7.2.12,5.01,10.03,8.013,17]nonadecan-4-yl]acetate	Alkaloids	-	5.50704e+07	8.29155e+07	7.08319e+07	4.27263e+07	4.33754e+07	4.74647e+07	-0.644687	1.26332
pme1002	C8H11NO	L-Tyramine	Alkaloids	51-67-2	445293	368196	271213	1.81442e+06	1.72307e+06	1.87137e+06	2.31802	1.4304
Zasp102439	C8H7N	m-Aminophenylacetylene	Alkaloids	54060-30-9	3.72656e+06	2.68162e+06	2.86101e+06	5.17345e+06	5.48257e+06	5.47092e+06	0.798957	1.366
MWS1868	C18H37NO	Stearamide	Alkaloids	124-26-5	535118	644758	660514	214798	328829	285287	-1.15072	1.36955
Wbjp002330	C11H12N2O3	(3S)-1,3-dihydroxy-2,3,3a,4-tetrahydropyrrolo[2,1-b]quinazolin-9(1H)-one	Alkaloids	-	5.79912e+06	5.04119e+06	4.62343e+06	1.14397e+08	8.35042e+07	1.58112e+08	4.52497	1.44011
Hmcp000480	C11H17NO7	Sarmentosin	Alkaloids	71933-54-5	711294	690798	845092	40304.7	48562.4	106250	-3.52571	1.41481
Wbkp006340	C29H45N5O7	N-(6-((3-(dimethylamino)propyl)amino)-6-oxohexyl)-6-((3,4,5-trihydroxy-6-methyltetrahydro-2H-pyran-2-yl)oxy)-1,3,4,9-tetrahydro-2H-pyrido[3,4-b]indole-2-carboxamide	Alkaloids	-	304689	416198	635448	127651	98341.9	119543	-1.97281	1.3775
Lazn004665	C15H21N5O4	Triacanthinapioside	Alkaloids	-	38345	16675	34078	157774	134064	255369	2.61862	1.36685
pme2292	C4H12N2	Putrescine	Alkaloids	110-60-1	11270.6	10650.3	29403.8	135604	90960.2	47137.2	2.41488	1.28299
pmb0069	C7H7NO	Benzamide	Alkaloids	55-21-0	590811	358305	366208	4.11788e+06	2.44403e+06	3.06939e+06	2.87231	1.41722
pmb1912	C20H23N7O7	10-Formyltetrahydrofolic Acid	Alkaloids	2800-34-2	5.39984e+06	6.21776e+06	4.61818e+06	2.83327e+06	2.70837e+06	2.43068e+06	-1.02611	1.39832
mws1038	C11H22N2O4S	Pantetheine	Alkaloids	496-65-1	54166	52222	92096.2	143333	120663	138261	1.01909	1.28668
Wbmp003594	C27H41NO7	6-acetyldelpheline	Alkaloids	-	1.58731e+07	2.39628e+07	1.96667e+07	5.06408e+06	4.53794e+06	4.61609e+06	-2.06522	1.43119
MWSHC2025	C12H12N2O2	(R)-1,2,3,4-Tetrahydro-3-carboxy-2-carboline	Alkaloids	72002-54-1	647689	1.08854e+06	691969	362485	190219	353164	-1.42251	1.28504
Wbmp007680	C29H41NO5	5,6,6a,7-tetrahydro-1,2,9,10-tetraethoxy-6-n-pentyl-4H-dibenzo[de,g]quinolin-4-ol	Alkaloids	-	4.38809e+06	4.34906e+06	3.89954e+06	434958	417042	625036	-3.09684	1.44268
pmp001265	C24H49NO8	2-Amino-4-dihydroxy octadecyl galactoside	Alkaloids	-	23473.1	29341.7	68636.6	272639	151102	226531	2.42066	1.33519
mws0983	C20H39NO2	N-Oleoylethanolamine	Alkaloids	111-58-0	1698.1	4955.96	2763.78	1143.74	655.875	1655.76	-1.44655	1.11687
Wbmp003510	C21H25NO4	(E)-1-(3,4-dimethoxybenzylidene)-6,7-dimethoxy-2-methyl-1,2,3,4-tetrahydroisoquinoline*	Alkaloids	-	76838	69614.7	63498.6	49790.8	31889.4	42350	-0.759363	1.29007
Lmcp000282	C7H15NO3	L-Carnitine	Alkaloids	541-15-1	272859	360337	413949	143683	153429	162525	-1.18789	1.38714
Zmbp002538	C11H12N2O2	1-Methoxy-indole-3-acetamide*	Alkaloids	-	4.07602e+06	2.7102e+06	7.26411e+06	1.05952e+07	9.90372e+06	9.09193e+06	1.07455	1.18607
Zmbp000555	C10H10N2O	3-Indole acetamide	Alkaloids	-	2.53276e+06	2.83766e+06	2.78849e+06	5.72932e+07	4.2813e+07	8.80047e+07	4.52706	1.43765
pmb0818	C11H11NO3	Methoxyindoleacetic acid	Alkaloids	3471-31-6	553649	380371	1.16605e+06	1.61992e+06	1.21993e+06	1.39958e+06	1.01343	1.10673
MW0152664	C16H16N4O	L-Histidine beta-naphthylamide	Alkaloids	7424-15-9	8.51559e+06	9.64091e+06	1.12435e+07	5.51578e+06	5.09044e+06	4.13293e+06	-0.996162	1.37477
pme2244	C11H11NO2	3-Indolepropionic acid	Alkaloids	830-96-6	203226	132657	284891	555999	752911	497332	1.54085	1.31966
Zmtn001624	C10H7NO3	N-Acetylisatin	Alkaloids	574-17-4	2.08066e+06	2.0155e+06	1.73599e+06	927319	777068	1.05003e+06	-1.08228	1.40269
Lahp001956	C11H9O2N	Pyran[3,4-b]indole-2-ketone	Alkaloids	-	1.24808e+06	953233	2.79644e+06	3.8709e+06	3.04827e+06	3.05319e+06	0.996656	1.10861
mws0597	C10H9NO3	5-Hydroxyindole-3-acetic acid	Alkaloids	54-16-0	123785	105718	169509	1.25211e+06	780365	758218	2.80612	1.41738
mws0005	C10H12N2	Tryptamine	Alkaloids	61-54-1	8869.8	6369.28	27781.3	392582	353024	578654	4.94402	1.40335
pme1651	C10H9NO2	Indole-3-acetic acid (IAA)	Alkaloids	87-51-4	28260.7	49765.1	66685	93034.2	109755	90752.6	1.02039	1.20145
Lmtp001399	C14H17NO7	5,6-Dihydroxyindole-5-O-β-glucoside	Alkaloids	-	1.43383e+06	1.33362e+06	2.34782e+06	621408	430989	566904	-1.65944	1.36629
pmb0774	C10H12N2O	N-Hydroxytryptamine	Alkaloids	-	169593	201994	214864	2.04691e+06	1.74469e+06	1.89837e+06	3.27834	1.44816
mws1138	C24H26N2O13	Betanin (Betanidin-5-O-glucoside)	Alkaloids	7659-95-2	1.14271e+06	1.75709e+06	2.5668e+06	311680	439481	156760	-2.59001	1.33756
Wayn004278	C21H18O12	3-O-Methylellagic acid 4'-rhamnoside	Tannins	-	1.44204e+06	2.23433e+06	999593	4.03933e+06	4.83031e+06	4.51137e+06	1.51685	1.33651
Hmdn001667	C20H16O13	Ellagic acid-4-O-glucoside	Tannins	-	1.24044e+06	557225	605063	2.56174e+06	5.16779e+06	3.33388e+06	2.20305	1.34213
Zmlp005019	C21H18O12	3,3'-O-Dimethylellagic Acid-4'-O-arabinoside	Tannins	-	118272	146931	158522	654783	636039	645067	2.19179	1.44262
Lmsp005625	C22H18O13	3-O-Methylellagic acid-4'-O-(5''-O-acetyl)arabinoside	Tannins	-	501822	705050	284297	78461.2	130065	152287	-2.04712	1.30875
Wayn005368	C22H20O13	3,3'-Di-O-Methylellagic acid 4'-glucoside	Tannins	51803-68-0	49649.2	70313.6	76686.8	451419	586033	454300	2.92331	1.43602
Wayn004109	C21H18O13	3'-O-Methylellagic acid 4-O-beta-D-glucoside	Tannins	-	56160.9	145872	38666.3	122691	332072	145882	1.31928	1.02263
Cmhn002057	C18H28O10	2,7-Dimethyl-2,4-diene-deca-α,x-diacid 8-O-β-glucoside	Tannins	-	15005	8340	26943	6738.73	8340	6670	-1.20928	1.05793
Lmyn004187	C21H10O12	Flavogallonic Acid Dilactone	Tannins	103744-88-3	2753.85	6670	5309.3	11670	9979.66	10402	1.12133	1.222
pme0434	C30H26O12	Procyanidin B2	Tannins	29106-49-8	1985.96	1372.07	4130.13	9	9	9	-8.11551	1.4436
pmf0174	C10H22O	1-Decanol*	Others	112-30-1	1.19665e+07	1.1763e+07	1.45585e+07	2.19141e+07	1.97846e+07	1.66736e+07	0.608391	1.29936
pmf0175	C10H22O	2-Decanol*	Others	1120-06-5	1.32852e+07	1.44681e+07	1.58317e+07	2.47824e+07	2.41899e+07	1.92526e+07	0.646465	1.33742
pmp001229	C12H16O3	Senkyunolide K	Others	114569-33-4	8.96479e+06	7.0015e+06	7.21829e+06	4.17936e+06	3.72024e+06	3.84928e+06	-0.980642	1.40879
Cmyp007180	C11H16O2	Dihydroactinidiolide	Others	17092-92-1	4.50476e+06	3.84047e+06	4.22059e+06	2.16907e+06	2.16629e+06	2.09403e+06	-0.966753	1.43807
pmp001227	C12H16O2	Senkyunolide A	Others	63038-10-8	3.65381e+06	4.41429e+06	3.82902e+06	7.9649e+06	6.05878e+06	5.48333e+06	0.713379	1.29169
pmp001235	C12H18O2	Cnidilide	Others	-	184670	213933	351129	1.71125e+06	1.29385e+06	1.35601e+06	2.54025	1.41175
MW0012149	C32H48O5	11-Oxoursolic acid acetate	Others	35959-01-4	506901	355595	456032	284611	257145	271140	-0.697786	1.32149
Zbzp007397	C11H16O2	5,6,7,7a-tetrahydro-4,4,7a-trimethyl-2(4H)-benzofuranone*	Others	15356-74-8	3.42595e+06	3.2849e+06	3.40396e+06	1.76609e+06	1.79101e+06	1.76715e+06	-0.925821	1.45137
Lssp210123	C20H20O6	α-Conidendrin	Others	-	1.2961e+06	1.52373e+06	1.79072e+06	479376	426682	385790	-1.8355	1.43082
Lazp011442	C13H18O2	3,4-Dehydrotheaspirone	Others	-	2.21483e+06	2.04864e+06	3.83776e+06	8.9973e+06	7.90321e+06	7.69524e+06	1.6022	1.36731
Wbmp005829	C16H12O6	5,16-Dimethyl-3,9,12,18-tetraoxaheptacyclo[9.7.0.01,15.02,6.02,10.07,14.08,13]octadeca-5,15-diene-4,17-dione*	Others	-	3.47915e+06	4.52127e+06	2.43738e+06	113486	88126.1	85160.8	-5.18576	1.44307
Wcdp000970	C8H8O	acetophenone	Others	98-86-2	3.82682e+06	3.49218e+06	2.53639e+06	16652924	1.49394e+07	1.75137e+07	2.31692	1.4337
Wbmp006327	C21H28O9	Butyl 1,3,5-trihydroxy-4-{[3-(4-hydroxy-3-methoxyphenyl)prop-2-enoyl]oxy}cyclohexane-1-carboxylate	Others	-	2.13169e+06	2.18804e+06	1.44951e+06	4.46107e+06	4.74052e+06	4.62884e+06	1.26139	1.39308
Wafn005121	C19H34O10	1-Octen-3-Ol-3-O-Beta-D-Xylopyranosyl(1→6)-Beta-D-Glucopyranoside	Others	150995-11-2	2.05198e+06	1.60796e+06	3.03086e+06	1.49871e+06	1.5717e+06	1.22674e+06	-0.638799	1.04693
Wcgp003250	C10H10O2	2-Methyl-3-hydroxyindan-1-one	Others	-	1.2448e+07	1.12702e+07	1.08879e+07	4.68164e+06	4.98054e+06	9.63738e+06	-0.842459	1.1757
Wcdp007560	C26H52NO7P	1-Vaccenoyl-Glycero-3-Phosphocholine*	Others	-	1.04694e+07	9.7611e+06	1.64283e+07	1.81954e+07	2.96603e+07	4.04554e+07	1.26843	1.20678
Lchp000218	C11H12O4	(R)-3-ethyl-7-hydroxy-6-methoxyphthalide	Others	-	656956	575200	717756	408611	370434	496974	-0.61176	1.30308
Wcgn012724	C16H26O4	6-Hydroxyphomodiol	Others	-	1.23615e+07	1.36617e+07	6.24269e+06	1.82884e+06	1.97869e+06	2.0248e+06	-2.46786	1.38978
Zmbp000449	C5H7NOS	Epigoitrin	Others	1072-93-1	450072	480346	674944	989800	928569	1.15954e+06	0.93905	1.33113
Zjbn102546	C22H18O5	2,7-Dihydroxy-1-p-hydroxybenzoyl-4-methoxy-9,10-dihydrophenanthrene	Others	-	254563	238974	493268	1.91945e+07	1.79985e+07	1.48863e+07	5.7218	1.44164
Wafn003429	C16H30O10	3-Methylbutyl 6-O-(alpha-L-arabinopyranosyl)-beta-D-glucopyranoside	Others	-	977624	904332	1.01609e+06	4.19378e+06	3.1535e+06	2.71457e+06	1.79574	1.42038
Zahp008819	C11H14O3	2,4,5-Trimethoxystyrene	Others	17598-03-7	60253.2	68440.9	64185	721026	555971	560950	3.25233	1.44764
MWSHC2069	C15H24O3	(2R,5S,8S)-3,4,5,6,7,8-Hexahydro-2,5-dihydroxy-2,5-dimethyl-8-(1-methylethyl)-1(2H)-naphthalenone	Others	953425-61-1	93168.4	69567.8	85603.6	215097	137039	141921	0.992364	1.29682
Wagp002530	C10H8O3	2-Methoxy-1-benzofuran-5-carbaldehyde	Others	-	306716	337458	205676	105304	87877.4	97966.5	-1.54546	1.38853
Lmln001856	C21H20O13	5,7-Dihydroxy-4-oxo-2-(3,4,5-trihydroxyphenyl)-4H-chromen-3-yl-alloside	Others	-	268898	1.01689e+06	376866	954531	2.13564e+06	1.46652e+06	1.4545	1.12564
Qmjp012113	C34H52O6	Hypericumoxide N	Others	-	575629	397366	472358	219792	248404	320616	-0.873669	1.29701
Yaap003029	C11H14O5	3,4,5-trimethoxyphenyl acetate	Others	17742-46-0	131735	91954.9	216835	301922	300320	244382	0.942497	1.17301
Qahn003953	C12H22O6	Erigeside B	Others	95632-87-4	32400.1	20540.8	30146.8	39974.3	36690.5	57655.1	0.692965	1.11381
Zmdp000376	C5H11N3O	4-Guanidinobutanal	Others	-	1.59959e+07	1.11406e+07	1.92211e+07	2.38813e+07	2.62041e+07	2.56773e+07	0.70868	1.22579
Lmbn002737	C8H8O	3-Methylbenzaldehyde	Others	620-23-5	156086	115629	100763	30813.5	67259.3	80670.3	-1.05927	1.12762
Wcfp001812	C7H6O3	Protocatechualdehyde	Others	139-85-5	881442	891612	700132	457510	270260	219058	-1.3852	1.31655
mws0009	C10H10O3	Coniferaldehyde*	Others	20649-42-7	141114	129741	123907	57964.1	46842	131512	-0.740252	1.01994
Lmbn005172	C9H10O3	2,6-Dimethoxybenzaldehyde*	Others	3392-97-0	2112.72	5005	4526.37	8340	7521.6	6670	0.952352	1.1482
Layp002880	C15H16O9	5,7-Dihydroxychromone glucoside	Others	-	1.34845e+07	1.8669e+07	1.05573e+07	7.15588e+06	6.14227e+06	7.66325e+06	-1.02686	1.29062
Hmyn000254	C18H18O4	Tababiphenyl C	Others	1644433-50-0	1.6827e+06	2.39524e+06	1.27566e+06	323579	477403	470719	-2.07375	1.38431
MWSHY0141	C9H6O3	7-Hydroxy-4-chromone	Others	59887-89-7	1.46209e+06	2345835	1.0276e+06	2.97441e+06	3741870	2.78749e+06	0.974828	1.19356
MWSmce203	C12H22O11	D-Cellobiose	Others	528-50-7	490551	531452	291909	199855	218234	189009	-1.11387	1.28495
pma0134	C4H8O4	D-Threose	Others	95-43-2	3.76934e+06	3.69325e+06	2.52728e+06	1.80814e+07	1.50688e+07	2.0413e+07	2.42271	1.42793
mws1080	C12H22O11	Galactinol	Others	3687-64-7	3.03407e+07	4.05001e+07	2.18861e+07	1.39242e+07	1.26145e+07	1.3052e+07	-1.22783	1.32814
mws4174	C8H15NO6	N-Acetyl-D-mannosamine	Others	7772-94-3	8469.64	23088.8	11767.7	28334.4	28195.7	22001.2	0.858031	1.08017
ML10171848	C5H8O5	D-Arabinono-1,4-lactone*	Others	2782-09-4	1.1586e+06	1.565e+06	995906	436656	324734	398884	-1.68064	1.40071
MWS0559	C6H10O5	1,6-anhydro-β-D-glucose	Others	498-07-7	124920	190239	95266.9	85468.7	60739.2	61196.7	-0.984676	1.18541
Zmpn000199	C6H10O8	D-Galactaric acid	Others	526-99-8	2.90895e+06	3.26565e+06	2.63234e+06	613073	505671	363174	-2.57118	1.42755
Zmyn000108	C6H10O8	D-Saccharic acid	Others	87-73-0	3.58576e+06	4.0614e+06	3.0595e+06	1.86781e+06	1.70378e+06	1.29632e+06	-1.13713	1.3701
mws1189	C6H10O7	D-Galacturonic acid*	Others	685-73-4	408102	485429	399835	241971	289075	141740	-0.942911	1.2153
Lmsn000954	C8H16O6	Dambonitol	Others	523-94-4	226167	231330	396360	183961	108266	165958	-0.898067	1.14193
pme3311	C6H14O12P2	D-Fructose-1,6-biphosphate	Others	488-69-7	251691	266041	249624	164694	151819	117427	-0.822399	1.36489
pme0500	C18H32O16	D-Melezitose	Others	597-12-6	378063	313893	372654	77472.9	61332.4	65977.7	-2.37816	1.44471
Hmcn000192	C7H14O7	Sedoheptulose	Others	3019-74-7	1.90697e+06	1.98107e+06	1.6195e+06	594174	329157	295469	-2.17595	1.39472
mws0214	C6H14O6	D-Sorbitol	Others	50-70-4	85243.2	98370.5	85296.2	48481.4	53575.9	33237.7	-0.991015	1.328
Zmgn000447	C3H7O7P	3-Phospho-D-glyceric acid	Others	820-11-1	624476	714431	630838	456878	546827	236711	-0.667184	1.02299
mws1333	C12H22O11	Melibiose	Others	585-99-9	7.33605e+06	1.2019e+07	5.97291e+06	4.37905e+06	3.95651e+06	3.72379e+06	-1.07058	1.23817
mws2608	C8H15NO6	N-Acetyl-D-galactosamine	Others	1811-31-0	146418	117868	147810	40203.8	69437.2	68473	-1.21018	1.3243
MWS0442	C18H32O16	Maltotriose	Others	1109-28-0	4.23236e+06	6.64578e+06	6.5866e+06	2.21882e+06	1.56501e+06	1.3572e+06	-1.76432	1.37534
MA10039641	C12H22O11	D-Lactose	Others	63-42-3	4.09084e+07	3.83339e+07	2.23781e+07	1.65009e+07	1.29047e+07	1.45074e+07	-1.21047	1.29605
Zmyn000230	C5H8O5	2-Dehydro-3-deoxy-L-arabinonate	Others	-	553172	509516	489461	2.21555e+06	2.16439e+06	2.44318e+06	2.13616	1.44889
pme3705	C6H10O7	D-Glucoronic acid*	Others	6556-12-3	397784	452703	344793	232396	279214	244216	-0.661222	1.33455
mws0264	C12H22O11	D-Trehalose*	Others	99-20-7	1.74644e+07	1.7576e+07	9.74274e+06	8.25936e+06	8.17478e+06	7.07808e+06	-0.929545	1.20747
Wcsn000472	C18H32O16	Laminaran	Others	9008-22-4	441143	549692	476678	149511	80387.8	94338.2	-2.17825	1.40865
mws1589	C18H32O16	D-Panose	Others	33401-87-5	600344	953001	743541	164182	189408	149250	-2.19151	1.42326
Hmqp001042	C10H20O6	Butyl beta-D-glucoside	Others	5391-18-4	132189	89501.8	153831	395497	321621	518555	1.71833	1.365
Lmqn000351	C12H22O10	Rutinose	Others	90-74-4	59691.1	69488.4	59456.7	16675	19836.3	25106.8	-1.61418	1.41684
pme0519	C12H22O11	D-Sucrose*	Others	57-50-1	1.34111e+07	2.02557e+07	9.89545e+06	7.04109e+06	5.92697e+06	5.99048e+06	-1.20023	1.2743
mws1155	C6H14O6	D-Mannitol	Others	69-65-8	24571.1	31640.7	22510.2	17629.7	22180.3	11094.9	-0.628962	1.02856
Wafn003633	C18H32O9	1-O-Acetyl-Glucopyranose 6-Hydroxydecanoate	Others	-	492573	503599	754015	111342	158753	104080	-2.22572	1.40938
MWS1983	C12H24O11	Maltitol	Others	585-88-6	1.0063e+06	1.12163e+06	705145	458594	467128	281631	-1.23052	1.29164
mws4175	C6H8O6	D-Glucurono-6,3-lactone	Others	32449-92-6	87627.6	94487.2	74955.5	27746.4	37452.2	13600.5	-1.70591	1.29975
Wbtn010362	C23H22O6	6,8,12-trihydroxy-2,2-dimethyl-7-(3-methylbut-2-en-1-yl)-1,10-dioxatetraphen-5-one	Others	-	546862	618701	861191	1.02418e+06	1.34637e+06	1.529e+06	0.944137	1.27275
Wbtn007495	C17H16O5	5,8-dihydroxy-10-methoxy-2-propylbenzo[h]chromen-4-one	Others	-	530302	774621	537737	28822.7	35151.4	25737.7	-4.36035	1.44415
MW0130150	C21H20O11	Quercetin 3-O-alpha-L-rhamnoside	Others	-	2.50751e+06	2.57203e+06	1.95106e+06	4.35576e+06	5.0081e+06	3.46568e+06	0.86775	1.32303
MW0136873	C17H14O6	Dipteryxin	Others	-	20978.7	19514.5	13762.1	7.80102e+06	1.13542e+07	8.84276e+06	9.01134	1.45119
Lmmn004032	C11H16O	Cis-Jasmone	Others	488-10-8	7.04335e+06	7.05347e+06	7.54622e+06	2.10371e+07	2.38272e+07	1.9787e+07	1.57878	1.44523
Wbtn006721	C15H10O6	6,8-dihydroxy-3-methyl-9-oxoxanthene-1-carboxylic acid*	Others	-	318487	351188	362156	190165	189311	187913	-0.862797	1.44097
Wbtn002952	C13H19NO7	1-(β-D-Glucopyranosyl)-3-ethyl-4-methyl-1H-pyrrole-2,5-dione	Others	-	2.97114e+06	2.88492e+06	3.21739e+06	1.68684e+06	1.20166e+06	1.88358e+06	-0.927033	1.34366
pmp001119	C15H12O5	3,5-Dihydroxy-2,4-dimethoxy-9H-fluoren-9-one	Others	-	2.20206e+06	1.90168e+06	1.49739e+06	1.35579e+06	1.25653e+06	1.0603e+06	-0.608911	1.21619
MWSmce283	C9H10O2	4'-Hydroxypropiophenone	Others	70-70-2	61848.9	77597.1	103405	201193	198795	183409	1.26441	1.37523
Lmyp003951	C11H14O5	3-Hydroxy-1-(4-hydroxy-3,5-dimethoxyphenyl)propan-1-one	Others	-	66897.4	101906	46552.7	14433.4	21675	37562.8	-1.54755	1.21725
MW0132727	C21H20O11	3,5-Dihydroxy-2-(4-hydroxyphenyl)-7-[3,4,5-trihydroxy-6-(hydroxymethyl)tetrahydropyran-2-yl]oxy-chromen-4-one*	Others	-	1.35936e+06	1.31352e+06	1282420	3.66503e+06	3.07098e+06	2.82097e+06	1.27277	1.43019
Hmtp001106	C8H8O3	Aquilegiolide	Others	94481-79-5	439955	275564	256643	25850	25408.7	45995.3	-3.32137	1.41897
Wbtn007488	C15H14O5	2-(3-hydroxybenzoyl)-3,5-dimethoxyphenol	Others	-	1220.01	1229.09	1966.14	24512.8	29042.2	22212.8	4.10102	1.44181
Lmhp010004	C24H34O6	1-Hydroxyyanuthone A	Others	-	34759.6	31389.4	47722.7	107833	121365	136509	1.68328	1.40975
MWSHC20159	C19H30O8	Roseoside	Others	54835-70-0	212441	259486	166788	77006.8	123390	134656	-0.930785	1.21251
MWSprf173	C9H10O3	Isoacetovanillone*	Others	6100-74-9	10287.8	15946.9	18340	8340	6526.35	2178.35	-1.3869	1.11357
pme2289	C20H30O	Retinol (Vitamin A1)	Others	68-26-8	121104	154193	189635	458818	349858	431119	1.41501	1.38486
mws0133	C6H6N2O	Nicotinamide	Others	98-92-0	2.79016e+06	2.15577e+06	3.12114e+06	4.7522e+06	6.31348e+06	5.435e+06	1.03241	1.35826
mws0232	C17H20N4O6	Riboflavin (Vitamin B2)	Others	83-88-5	4.80282e+06	5.51448e+06	5.12215e+06	2.29053e+07	1.71005e+07	2.03288e+07	1.96636	1.43802
MWSmce690	C6H8O6	Erythorbic Acid; Isoascorbic Acid	Others	89-65-6	421519	418630	406187	146216	302732	212274	-0.914484	1.22952
pme2266	C10H16N2O3S	Biotin	Others	58-85-5	80414.8	126730	156760	556607	688350	406320	2.18195	1.38209
MWSmce674	C31H46O2	Phylloquinone (Vitamin K1)	Others	84-80-0	116120	72656.8	34408.1	27502.6	18548.2	30496.6	-1.54382	1.13978
Wcfn003299	C17H20O6	(2S)-3,3-bis-(4-hydroxy-3-methoxyphenyl)-propane-1,2-diol	Others	-	1414.82	4719.84	1199.06	3340	4069.12	6775.78	0.951739	0.940063
mws0458	C8H8O3	Vanillin; 4-Hydroxy-3-Methoxybenzaldehyde*	Others	121-33-5	86836.6	73329.4	171775	65843.4	47150.2	70338.2	-0.85647	0.99875
Latp003876	C19H24O9	2-Methyl-5-(2'-hydroxypropyl)-7-hydroxy-chromone-2'-O-β-D-glucopyranoside	Others	-	68592.5	58350	107872	78386.9	23963.3	25005	-0.882662	0.951844
mws0889	C4H8O5	D-Threonic Acid	Others	3909-12-4	709337	814725	468415	719156	1.38385e+06	1.12083e+06	0.694215	0.994029
Wafn003182	C16H30O8	Glucopyranose 6-Hydroxydecanoate	Others	-	156355	53628.5	188058	65559.3	49477.1	60818.3	-1.17854	0.956267
mws0437	C5H12O5	D-Arabitol	Others	488-82-4	72028.7	113019	56665.6	57923.2	45138.8	53666.4	-0.625029	0.982667
MWSmce466	C8H8O2	4-Hydroxyacetophenone	Others	99-93-4	123221	117903	310648	260730	290892	466486	0.883744	0.991378
ML10179289	C8H10O	2-Phenylethanol	Others	60-12-8	3.61732e+06	2.49119e+06	2.14714e+06	1.45514e+07	9.11787e+06	1.50609e+07	2.23	1.3936
pmn001378	C26H32O11	Pinoresinol-4-O-glucoside*	Lignans and Coumarins	41607-20-9	1.3136e+06	1.28284e+06	1.2829e+06	523509	1.11913e+06	507412	-0.851438	1.13677
Wbmn002185	C20H14O7	6-Hydroxy-4-(4-hydroxy-3-methoxyphenyl)-7-methoxy-naphtho[2,3-c]furan-1,3-dione-1	Lignans and Coumarins	-	69973.3	84868.4	88537.8	56087.2	31726.8	33840.5	-1.00042	1.28179
Hmln002100	C26H32O12	Nortrachelogenin-4-O-glucoside	Lignans and Coumarins	33464-78-7	356743	390540	259799	136938	199877	161435	-1.01524	1.30962
Lskp211249	C22H26O6	epieudesmin	Lignans and Coumarins	-	2.88036e+06	2.60054e+06	5.58582e+06	1.11893e+06	1.05461e+06	1.77101e+06	-1.48829	1.26168
HJN083	C26H34O11	Lariciresinol-4'-O-glucoside	Lignans and Coumarins	143663-00-7	558114	577370	320691	26820.6	128054	124215	-2.38338	1.24255
Lmyn003971	C26H34O11	Dihydrodehydrodiconiferyl alcohol-4-O-glucoside*	Lignans and Coumarins	-	1.27456e+06	1.87674e+06	1.97817e+06	611813	577134	719325	-1.42654	1.38798
Zmcn003729	C26H32O12	1-Hydroxypinoresinol-4'-O-Glucoside	Lignans and Coumarins	-	640445	585020	827158	250001	192646	282145	-1.50183	1.39772
Lazn002346	C27H38O15	Erythro-Guaiacylglycerol-β-threo-syringylglycerol Ether glucoside	Lignans and Coumarins	-	6670	7003	2868.91	7898.56	9350.87	10374.1	0.739772	1.01427
Cmsp004305	C25H32O10	(7S,8R-Threo-3',4,9'-trihydroxy-3-methoxy-4',7-epoxy-neolignan-9-O-rhamnoside	Lignans and Coumarins	-	189028	409433	314996	177551	183611	150202	-0.836984	1.0892
Wbwp008355	C23H26O7	3,4,5,19-tetramethoxy-9,10-dimethyl-15,17-dioxatetracyclo[10.7.0.02,7.014,18]nonadeca-1(19),2,4,6,12,14(18)-hexaen-11-one	Lignans and Coumarins	-	12083.9	22474.3	18139.3	33764.1	20451.8	32215.3	0.713819	1.04065
Lmmn002274	C26H34O11	Isolariciresinol-9'-O-glucoside*	Lignans and Coumarins	63358-12-3	1.29414e+06	2.11106e+06	1.4856e+06	702937	731337	908609	-1.06179	1.32001
Lmmn003041	C25H32O10	Isolariciresinol-9'-O-xyloside	Lignans and Coumarins	97055-97-5	9	9	9	5646.27	3537.09	4182.43	8.95137	1.45103
Ladn003077	C26H30O12	Graminone A glucoside	Lignans and Coumarins	-	1.71234e+07	1.90307e+07	2.16628e+07	6.2431e+06	4.63344e+06	7.96823e+06	-1.61733	1.39548
Jmwn006041	C26H32O11	Dehydrodiconiferylalcohol-9'-O-glucoside	Lignans and Coumarins	-	363995	326811	262372	55499.2	118390	133400	-1.63315	1.30397
Rfmb26201	C30H38O14	Syringaresinol-4'-O-(6''-acetyl)glucoside	Lignans and Coumarins	-	5678.67	11130.5	10005	26480.4	17020.2	28417.7	1.42336	1.28217
Cmmn005231	C20H24O8	Massoniresinol; Vladinol A	Lignans and Coumarins	96087-10-4	201439	177862	287794	445229	594089	389670	1.09903	1.30256
Wbmn004986	C28H38O13	Lyoniresinol-3α-O-glucoside	Lignans and Coumarins	-	112709	78360	222596	65388.5	33340	66919.4	-1.32034	1.09825
pmn001375	C26H32O12	1-Hydroxypinoresinol-1-O-Glucoside	Lignans and Coumarins	81495-71-8	303962	347095	405580	133400	48374.9	91337.5	-1.95191	1.33852
pmn001370	C32H42O16	Pinoresinol-4,4'-O-diglucoside	Lignans and Coumarins	63902-38-5	2829.65	3340	8340	10101.4	7864.19	10005	0.946899	1.0748
Labn004814	C27H36O13	(7S,8S)-threo-3,2',5'-trimethoxy-7,9-dihydroxy-8-O-4'-neolignan-4-O-β-D–glucopyranoside	Lignans and Coumarins	-	35523.3	28340	63535.4	15495.7	17082.4	28340	-1.06441	1.11185
Lazn003893	C20H24O7	Erythro-Guaiacylglycerol-β-Coniferyl Ether	Lignans and Coumarins	890317-92-7	5415.4	7718.88	5005	11849.4	8340	7409.91	0.605515	1.067
Lmsp004450	C20H22O6	Dehydrodiconiferyl alcohol	Lignans and Coumarins	4263-87-0	47190.4	48091.4	66568.6	10653.3	16028	13315.3	-2.01671	1.4148
MWSmce518	C15H10O4	5,7-Dihydroxy-4-Phenylcoumarin	Lignans and Coumarins	7758-73-8	43231.6	37928.6	62676.3	101766	109101	89131.9	1.06053	1.33459
pmp000021	C16H14O5	Isooxypeucedanine	Lignans and Coumarins	5058-15-1	463650	1.08647e+06	1.34758e+06	2.66452e+06	2.36862e+06	1.96394e+06	1.27184	1.19043
pmf0526	C16H14O4	Isoimperatorin	Lignans and Coumarins	482-45-1	116615	150310	141008	305117	255953	177791	0.856972	1.24122
Lmbp102601	C9H6O3	7-Hydroxycoumarin;Umbelliferone	Lignans and Coumarins	93-35-6	861920	824616	577818	1.19907e+06	1.38379e+06	1.43989e+06	0.829081	1.31675
MWSmce024	C16H18O9	Scopoletin-7-O-glucoside (Scopolin)	Lignans and Coumarins	531-44-2	943777	1.03532e+06	585425	528068	505205	421524	-0.817874	1.18527
HX1367	C9H6O2	coumarin	Lignans and Coumarins	-	1.96146e+07	1.90883e+07	3.16349e+07	8.4123e+06	1.08116e+07	1.17734e+07	-1.18216	1.31188
Lmmn002230	C15H8O7	Demethylwedelolactone	Lignans and Coumarins	6468-55-9	1.07721e+06	1.33464e+06	944921	2.07273e+06	2.40598e+06	1.60302e+06	0.85741	1.29133
Cmyn001328	C15H16O9	Daphnin*	Lignans and Coumarins	486-55-5	1.24331e+06	1.11475e+06	1.21837e+06	560114	564146	737510	-0.941845	1.39704
Lmbn001181	C22H28O15	Fraxetin-7,8-di-O-glucoside	Lignans and Coumarins	-	995768	1.21787e+06	922770	639855	545026	683288	-0.747489	1.34389
Zmpn002553	C15H16O9	Cichoriin*	Lignans and Coumarins	531-58-8	1.24619e+06	1.21258e+06	1.3576e+06	576086	533939	851380	-0.960316	1.33787
Lmhn003990	C17H20O9	Phellodenol E	Lignans and Coumarins	778637-83-5	1.11635e+06	1.27622e+06	977788	2.50389e+06	2.43046e+06	1.6466e+06	0.965394	1.31808
Lmbn001162	C15H16O9	Esculetin-7-O-glucoside*	Lignans and Coumarins	-	706018	991740	835156	436358	365950	533039	-0.923584	1.32535
pmb4777	C16H18O8	4-Hydroxy-7-methoxycoumarin-β-rhamnoside	Lignans and Coumarins	-	256053	234333	306579	147910	67312	133788	-1.19125	1.25572
Sazp005756	C19H20O8	Acetylbyakangelicin	Lignans and Coumarins	-	1.00406e+06	908706	1.09728e+06	2.63078e+06	2.93988e+06	2.6414e+06	1.44796	1.44073
mws0987	C10H8O2	6-MethylCoumarin	Lignans and Coumarins	92-48-8	317543	252311	310020	127759	160686	191377	-0.874798	1.3273
mws4173	C11H10O4	5,7-Dimethoxycoumarin (Limettin)(Citropten)	Lignans and Coumarins	487-06-9	96717.7	57640.5	160019	29216	57147.5	45533.4	-1.25308	1.10044
Hmlp004943	C28H32O16	Nitensoside B*	Lignans and Coumarins	-	197025	318158	66476.4	383739	362765	422905	1.00753	1.00371
Zmjn003263	C10H8O4	6,8-Dihydroxy-3-methylisocoumarin	Lignans and Coumarins	1204-37-1	194968	199609	409626	113096	143786	173167	-0.903058	1.06083
MWSmce025	C16H18O10	Fraxetin-8-O-glucoside (Fraxin)	Lignans and Coumarins	524-30-1	27649.6	33340	30376.9	11236	14835.4	17183.9	-1.07879	1.36847
MWSmce301	C10H6O4	Coumarin-3-carboxylic Acid	Lignans and Coumarins	531-81-7	89544.1	122248	67397.3	33340	46680	59441.6	-1.00138	1.19209
Qmzp101806	C20H20O4	Avicennin	Lignans and Coumarins	53258-71-2	45044.2	28030.7	16207.5	8681.39	11049.2	15005	-1.36196	1.15655
Wagp004859	C20H24O9	Columbianetin Glucopyranoside	Lignans and Coumarins	55836-35-6	106027	145760	83764	30010	57455.5	35010	-1.45404	1.29627
Qmkp093003	C10H8O4	Scopoletin (7-Hydroxy-6-methoxycoumarin)	Lignans and Coumarins	92-61-5	263609	41759.9	40316.2	13662.8	9398.87	10039.5	-3.3845	1.21831
MWSmce085	C16H10O7	Wedelolactone	Lignans and Coumarins	524-12-9	46393.6	50402.3	19783.1	18748.6	15805.7	7884.67	-1.45785	1.12665
Cmpp007319	C15H16O4	7-Methoxy-5-Prenyloxycoumarin	Lignans and Coumarins	35590-41-1	28033	10440.2	13355.6	35579.4	43586.7	26288.6	1.0248	1.11213
Lajp003585	C17H20O9	Murrayacarpin A glucoside*	Lignans and Coumarins	-	1.49919e+06	934528	640598	4.27322e+06	3.03919e+06	1.51019e+06	1.52094	1.15923
Hmbp002498	C21H26O13	Scopoletin-7-O-xylosyl(1→6)glucoside	Lignans and Coumarins	-	132493	203500	72745.2	220651	217783	215960	0.678982	0.994437
MW0130930	C9H6O3	3-Hydroxycoumarin	Lignans and Coumarins	939-19-5	42388.8	39327.1	244594	1.20671e+06	69910.6	4.96201e+06	4.25691	0.918579
Lmjp002764	C11H10O5	Umckalin (7-hydroxy-5,6-dimethoxycoumarin)	Lignans and Coumarins	43053-62-9	11670	16251.5	8290.81	13340	26816.7	17614.2	0.673865	0.93194
Zbsn007580	C17H14O8	Syringetin	Flavonoids	4423-37-4	9	9	9	1.05528e+06	1.12012e+06	613779	16.6565	1.45227
HJAP136	C39H50O25	Quercetin-3-O-(2''-O-rhamnosyl)rutinoside-7-O-glucoside	Flavonoids	-	9	9	9	18340	9127.15	18340	10.7284	1.44913
Lmjp005016	C17H14O7	Cirsiliol (3',4',5-Trihydroxy-6,7-Dimethoxyflavone)	Flavonoids	34334-69-5	128429	30471.5	23719.3	5.88032e+07	6.62604e+07	4.58841e+07	9.87049	1.43732
Zbgp007629	C17H14O6	3',4'-Dihydroxy-7,5'-dimethoxyflavone*	Flavonoids	-	9340	14104.5	5277.55	7.42032e+06	1.00663e+07	7.80998e+06	9.78257	1.44803
MWSmce415	C17H14O6	Cirsimaritin (4',5-dihydroxy-6,7-dimethoxyflavone)*	Flavonoids	6601-62-3	13730	14551.2	10250.9	7.47855e+06	9.33528e+06	7.81609e+06	9.32013	1.45206
Zmhp002734	C17H14O8	5,7,2',5'-Tetrahydroxy-8,6'-dimethoxyflavone	Flavonoids	-	52441.7	13455.5	46305	2.45823e+07	2.16511e+07	1.90594e+07	9.18468	1.43925
Lmjp004160	C17H14O8	3,7-DimethylQuercetagetin-(3',4',5,6-Tetrahydroxy-3,7-dimethoxyflavone)	Flavonoids	59171-23-2	42036.9	12077.8	76170.9	2.18483e+07	1.90051e+07	1.68249e+07	8.79021	1.43063
MW0133376	C18H16O8	4H-1-Benzopyran-4-one, 5,7-dihydroxy-2-(4-hydroxyphenyl)-3,6,8-trimethoxy-	Flavonoids	57393-71-2	3073.19	1282.56	5963.21	1.10144e+06	1.09729e+06	820549	8.19276	1.43485
Lmjn007168	C17H14O7	Quercetin-3,3'-dimethyl ether	Flavonoids	4382-17-6	11166.6	9448.26	13894	3.85747e+06	2.56295e+06	3.12801e+06	8.11215	1.44973
mws0988	C16H12O7	Rhamnetin; 3,5,3',4'-Tetrahydroxy-7-Methoxyflavone	Flavonoids	90-19-7	7072.16	7111.68	7894.26	2.33444e+06	1.81832e+06	1.5311e+06	8.00811	1.45124
pmp000789	C19H18O8	Casticin (5,3'-Dihydroxy-3,6,7,4'-Tetramethoxyflavone)	Flavonoids	479-91-4	2627.01	8399.2	11687.5	1.38283e+06	1.10475e+06	931075	7.23372	1.42915
Zmjp006880	C18H16O8	Chrysosplenol D	Flavonoids	14965-20-9	12364.6	3566.95	10848.9	1.35926e+06	1.31152e+06	1.12487e+06	7.14702	1.4348
Lmjp005871	C18H16O7	Penduletin (5,4'-Dihydroxy-3,6,7-trimethoxyflavone)	Flavonoids	569-80-2	7108.2	38298.8	11916.6	2.63975e+06	2.58096e+06	1.83524e+06	6.94357	1.42472
Lmxn007955	C18H16O8	Sudachitin	Flavonoids	4281-28-1	6873.08	1967.63	80598.3	3.45304e+06	3.29145e+06	3.16429e+06	6.79166	1.35656
mws1474	C18H16O7	5,7-Dihydroxy-3',4',5'-trimethoxyflavone	Flavonoids	18103-42-9	7172.9	15421.9	9069.89	1.06825e+06	1.05309e+06	919881	6.58563	1.44591
Zmhp004269	C19H18O8	Skullcapflavone II	Flavonoids	55084-08-7	77623.7	72177	187823	9.69009e+06	8.25417e+06	6.24017e+06	6.16252	1.43544
Lmdp008003	C19H18O8	3',5-Dihydroxy-3,4',5',7-tetramethoxyflavone*	Flavonoids	14290-57-4	43535.4	75140.4	113419	6.56896e+06	4.83706e+06	4.12075e+06	6.0639	1.43715
Lmjn005592	C18H16O7	Cirsilineol (4',5-Dihydroxy-3',6,7-trimethoxyflavone)	Flavonoids	41365-32-6	46246	54306.6	67482.1	3.99896e+06	3.78521e+06	2.73097e+06	5.96756	1.44849
Wagp009413	C19H18O8	5,7-Dihydroxy-3,4',6,8-tetramethoxyflavone*	Flavonoids	50461-86-4	48203.1	88701.2	137427	6.17911e+06	4887873	4.0394e+06	5.7831	1.43385
MW0139572	C17H14O7	Rhamnazin	Flavonoids	552-54-5	16868.2	4058.03	4286.14	470320	307295	468704	5.62739	1.41341
Jmbp005389	C18H16O8	Thymonin (5,6,4'-Trihydroxy-7,8,3'-trimethoxyflavone)	Flavonoids	76844-67-2	3887.24	1718.37	5430	156445	149674	133494	5.316	1.42842
Wagp009074	C18H16O7	Santin*	Flavonoids	27782-63-4	5455.82	15974	9895.27	391110	414690	268080	5.09937	1.42857
pmp000006	C18H16O7	Eupatilin (5,7-Dihydroxy-3',4',6-Trimethoxyflavone)*	Flavonoids	22368-21-4	48024.2	66948.6	117117	2.74823e+06	3.14646e+06	1.93572e+06	5.07633	1.43299
Lmjp005224	C18H16O8	4',5,7-Trihydroxy-3',3,6-Trimethoxyflavone (Jaceidin)	Flavonoids	10173-01-0	100292	108343	176002	4.72138e+06	4.07188e+06	3.62074e+06	5.01232	1.44357
Lmjp004839	C18H16O8	Arcapillin (2',4',5-trihydroxy-5',6,7-trimethoxyflavone)	Flavonoids	83162-82-7	17322	14638.1	13876	472154	499905	457931	4.96337	1.45182
mws0038	C17H14O6	5,4'-Dihydroxy-3,7-dimethoxyflavone(Kumatakenin)*	Flavonoids	3301-49-3	16335	28310.5	29587.7	767313	667278	679277	4.83168	1.44265
Smbp005175	C18H16O7	Rivularin*	Flavonoids	70028-59-0	75006.1	91233.8	140530	2.95518e+06	3.42074e+06	1.89028e+06	4.75199	1.43589
Zbsp005869	C18H16O7	7,4'-Dihydroxy-3,5,3'-trimethoxyflavone*	Flavonoids	-	13452.7	14554.2	12919.6	366503	408191	277759	4.68458	1.44968
Zmhp004065	C18H16O7	7,8-Dihydroxy-5,6,4'-trimethoxyflavone*	Flavonoids	-	72270.1	59614.2	49497	1.63803e+06	1.52263e+06	1.12187e+06	4.56137	1.44633
Zbsn009679	C17H14O6	Velutin (5,4'-dihydroxy-7,3'-dimethoxyflavone)*	Flavonoids	25739-41-7	17958.4	28763.7	31460.4	619434	563878	585793	4.50003	1.44325
Hmhp005846	C18H16O7	Tenaxin I*	Flavonoids	86926-52-5	96658.1	35570.1	79683.6	1.54521e+06	1.60895e+06	1.0057e+06	4.295	1.41782
Lmjp006533	C18H16O7	4',5-Dihydroxy-3,3',7-Trimethoxyflavone; Pachypodol*	Flavonoids	33708-72-4	67125.5	40610.5	45326.3	1.3302e+06	664892	907021	4.24491	1.43075
Lmdn003665	C29H36O15	Farrerol-5,7-di-O-glucoside	Flavonoids	-	21817.1	6791.32	16455.7	243216	262533	232262	4.03359	1.41117
Zmap009745	C18H16O7	Ayanin (3',5-Dihydroxy-3,4',7-Trimethoxyflavone)*	Flavonoids	572-32-7	51823.4	74400.1	54008	1.19474e+06	734393	931801	3.98857	1.43986
pmp000009	C18H16O8	Centaureidin (5,7,3'-Trihydroxy-3,6,4'-Trimethoxyflavone)	Flavonoids	17313-52-9	96977.3	82562.9	122359	1.78949e+06	1.56971e+06	1.4246e+06	3.98601	1.44581
pmp000786	C18H16O7	Eupatorin; 3',5-Dihydroxy-4',6,7-Trimethoxyflavone*	Flavonoids	855-96-9	84999.7	120103	158880	1.80413e+06	2.0296e+06	1.325e+06	3.82508	1.43357
MW0139820	C43H32O20	Theaflavin 3,3'-di-O-gallate	Flavonoids	-	89767	57410.8	211396	856256	1.30925e+06	2.02372e+06	3.54634	1.36511
Hmgp003163	C17H14O8	3,3',5,7-Tetrahydroxy-4',6-Dimethoxyflavone; (Laciniatin)*	Flavonoids	74161-28-7	330408	178694	477328	4.15917e+06	3.97556e+06	2.14542e+06	3.3815	1.39148
Xmyp004678	C32H38O19	Kaempferol-3-O-(2''-O-xylosyl-6''-O-rhamnosyl)glucoside	Flavonoids	-	243545	101991	46032.5	1.00687e+06	1.28591e+06	1.26126e+06	3.18213	1.3497
pmp000004	C17H14O7	4',5,7-Trihydroxy-3',6-dimethoxyflavone (Jaceosidin)	Flavonoids	18085-97-7	3.45062e+06	4.38181e+06	3.22931e+06	3.22279e+07	3.61296e+07	2.54013e+07	3.08338	1.44211
Zmbp006244	C18H18O6	Eleocharin E	Flavonoids	-	4.26976e+06	4.99619e+06	3.6107e+06	3.54169e+07	4.10691e+07	2.8827e+07	3.03185	1.44188
pmb0736	C23H24O12	Tricin-7-O-Glucoside*	Flavonoids	32769-01-0	4000425	3.41566e+06	7.15307e+06	3.98734e+07	3.74399e+07	3.48247e+07	2.94429	1.41814
pmp001012	C17H16O7	6-Hydroxy-1,2,3,7-tetramethoxyxanthone	Flavonoids	64756-87-2	112376	202321	116114	1.00925e+06	1.13102e+06	834276	2.78754	1.42224
Hagn002504	C19H16O7	5,7,5'-Trimethoxy-3',4'-methylenedioxyflavonoid	Flavonoids	-	290325	350002	281198	2.54358e+06	2.51435e+06	906261	2.69423	1.3553
HJAP061	C32H38O20	Quercetin-3-O-(2''-O-arabinosyl)rutinoside	Flavonoids	-	115698	199831	232385	869234	869751	1.03445e+06	2.33965	1.40289
Lmjp003206	C32H38O21	Quercetin-3-O-Sambubioside-5-O-Glucoside	Flavonoids	-	38278.9	12219.9	32473.2	313685	35010	66580.2	2.32337	0.948558
pmp000238	C26H28O15	Luteolin-6-C-arabinoside-7-O-glucoside*	Flavonoids	-	26523.1	38749.4	19895.5	206820	89793.3	125441	2.30905	1.3516
Hmcp002298	C22H22O12	Limocitrin-3-O-arabinoside	Flavonoids	-	371522	321216	447905	1.87767e+06	2.03081e+06	1.67779e+06	2.29204	1.43891
Wagp007665	C17H14O8	3,3',4',5'-Tetrahydroxy-5,7-Dimethoxyflavone*	Flavonoids	-	523494	272248	1.47307e+06	4.30795e+06	4.08449e+06	2.25085e+06	2.22994	1.23821
mws0056	C21H20O12	Myricetin-3-O-rhamnoside (Myricitrin)	Flavonoids	17912-87-7	3.80372e+06	1.02715e+07	5.10742e+06	1.71944e+07	3.33351e+07	3.30813e+07	2.12389	1.30922
Lmnp002961	C23H24O12	Cirsiliol-8-C-glucoside	Flavonoids	-	312990	685073	1.06784e+06	2.73577e+06	3.15953e+06	2.87838e+06	2.08641	1.31725
Hmcp005575	C27H30O17	Quercetin-5,4'-di-O-glucoside	Flavonoids	-	96643	96223.9	103375	278072	534769	431604	2.07066	1.4015
mws1035	C33H40O19	Kaempferol-3-O-robinoside-7-O-rhamnoside (Robinin)*	Flavonoids	301-19-9	121549	124602	55358.5	745285	346489	139657	2.03006	1.09469
Hmcp003223	C17H14O8	Limocitrin (5,7,4'-trihydroxy-8,3'-dimethoxyflavone)*	Flavonoids	489-33-8	236947	495721	1.6934e+06	3.62024e+06	3.89749e+06	2.1486e+06	1.99435	1.17744
Hmcp001858	C26H28O14	Kaempferol-3-O-arabinoside-7-O-rhamnoside	Flavonoids	-	18340	30598.7	13340	56968.2	93370	93370	1.96834	1.34253
HJAP127	C33H40O20	Quercetin-3-O-(2''-O-Rhamnosyl)rutinoside	Flavonoids	55696-57-6	567487	260326	301226	1.12763e+06	1.91709e+06	1.34063e+06	1.9576	1.34639
Lmgn009690	C17H14O6	3,5-Dihydroxy-7,4'-dimethoxyflavone	Flavonoids	15486-33-6	11946.3	16606.5	20710.4	69154.3	62927.9	57040.2	1.94074	1.40941
HJAP119	C34H42O20	Rhamnetin-3-O-Rutinoside-5-O-rhamnoside	Flavonoids	-	10725.4	18646.3	14204.4	100040	32946	25903.3	1.86641	1.14223
Lmmn004625	C21H22O11	Dihydrokaempferol-7-O-glucoside	Flavonoids	-	547328	630801	542864	2.2717e+06	2.36115e+06	1.49084e+06	1.83116	1.41265
MWSHY0135	C28H32O16	Isorhamnetin-3-O-rutinoside (Narcissin)*	Flavonoids	604-80-8	301990	226351	181790	576170	626380	1158025	1.73298	1.3222
Hmgp001888	C28H32O17	Patuletin-3-O-rutinoside	Flavonoids	-	47183.7	24967.9	58350	249601	68608.1	111626	1.71972	1.11756
Zmcp003989	C27H30O15	Kaempferol-3-O-rhamnosyl(1→2)glucoside*	Flavonoids	-	3.49936e+06	1.51647e+06	927890	6.94348e+06	7.46416e+06	5.1444e+06	1.71788	1.24563
Hmcp001628	C29H34O18	Limocitrin-3,7-di-O-glucoside	Flavonoids	-	760300	1.01979e+06	700915	3.02271e+06	2.26373e+06	2.70904e+06	1.68826	1.41203
Cwjp002681	C42H46O23	Kaempferol-3-O-(2'''-p-Coumaroyl)sophoroside-7-O-Glucoside	Flavonoids	-	5005	1670	869.232	5005	10005	8340	1.62998	1.12934
pmb0626	C33H40O20	Apigenin-6-C-glucoside-7-O-Sophoroside	Flavonoids	-	21689	33340	10554.1	26827.2	68959.7	106710	1.6265	1.04302
Lmwp003442	C21H20O11	Amoenin*	Flavonoids	-	1.27201e+06	1.2292e+06	755238	3.42534e+06	3.49453e+06	2.99551e+06	1.60637	1.3911
Lmmn006022	C22H22O11	Rhamnetin-3-O-rhamnoside	Flavonoids	20188-83-4	12187.1	15301.6	7769.16	37180.9	39732.4	29284.3	1.59073	1.35818
Lmsn003297	C21H22O11	3,4,2',4',6'-Pentahydroxychalcone-4'-O-glucoside	Flavonoids	-	482932	529903	208490	930386	1.12674e+06	1438905	1.51727	1.25945
Lmpp003465	C21H20O13	Myricetin-3-O-β-D-glucoside*	Flavonoids	19833-12-6	357636	1028705	314422	888206	2.07444e+06	1.82815e+06	1.49408	1.12888
mws0917	C17H14O7	3,7-Di-O-methylquercetin	Flavonoids	2068-02-2	711257	682667	1.11387e+06	2.42122e+06	2.45259e+06	2.04965e+06	1.46507	1.38193
Hmmp003156	C27H30O15	Isovitexin-7-O-glucoside(Saponarin)	Flavonoids	20310-89-8	87828.1	60328.4	79702.6	211751	201079	196935	1.42011	1.41518
Lazn003443	C27H30O15	Orientin-2''-O-rhamnoside*	Flavonoids	-	1.42798e+06	1.84013e+06	1.1532e+06	4.55268e+06	3.19805e+06	4.07589e+06	1.41949	1.37325
Zmcn004806	C36H36O18	kaempferol-3-p-coumaroyldiglucoside	Flavonoids	-	10936.2	3670.13	17324.1	35443.6	26349.9	23156.9	1.41169	1.11308
Lmyp004022	C28H24O15	Kaempferol-3-O-(2''-galloyl)glucoside	Flavonoids	76343-90-3	16741.3	8074.46	68494.8	90839.8	58087.7	98331.8	1.40591	1.038
pmb0613	C33H40O20	Apigenin-6,8-di-C-glucoside-4'-O-glucoside	Flavonoids	-	5068.75	19566.3	8569.62	18707.6	20069.4	47353	1.37513	1.038
Zmcn004206	C36H36O19	kaempferol-3-caffeoyldiglucoside	Flavonoids	-	1.03309e+06	1.02389e+06	839806	2.60327e+06	2.67897e+06	2.05437e+06	1.34066	1.4176
Lmdp002969	C21H20O13	Myricetin-3-O-galactoside*	Flavonoids	15648-86-9	268510	1.91513e+06	322619	2.13872e+06	2.60222e+06	1.50509e+06	1.31741	1.03731
Hmgp002080	C28H32O17	Patuletin-7-O-rutinoside	Flavonoids	-	34858.5	59839.9	38345	169898	74603.9	84809.8	1.30756	1.1866
pmb0628	C27H32O16	Eriodictyol-8-C-glucoside-4'-O-glucoside	Flavonoids	-	1.36961e+06	1.47594e+06	2.00233e+06	4.507e+06	3.36522e+06	4.02397e+06	1.29507	1.38108
mws1292	C26H28O14	Isoschaftoside	Flavonoids	52012-29-0	6670	15005	8340	16675	30010	26675	1.28931	1.21976
Yyyn008289	C17H14O6	pilloin	Flavonoids	32174-62-2	23578.6	30034.2	16985.3	64239.2	51268.8	55679.2	1.27787	1.35399
Zbsp003849	C27H30O17	Myricetin-3-O-rutinoside*	Flavonoids	-	160204	122922	111465	181504	348172	419760	1.26672	1.21037
Lmcp003788	C22H22O12	Isotamarixin*	Flavonoids	-	409896	255941	526020	605589	1.00473e+06	1.14202e+06	1.20744	1.19964
HJAP135	C24H24O12	Pinocembrin-7-O-(6''-O-malonyl)glucoside	Flavonoids	-	375145	336959	127666	730309	616964	554557	1.17932	1.15471
Zbnn005416	C23H24O12	Eriodictyol-7-O-(6''-acetyl)glucoside	Flavonoids	-	47485.5	31398	36509.5	85447.2	112308	63471.7	1.17875	1.29976
Hagn002801	C20H18O8	5,6,7,5'-tetramethoxy-3',4'-methylenedioxyflavonoid	Flavonoids	-	736862	853625	907840	2.29685e+06	1.7567e+06	1.59794e+06	1.17767	1.38737
Hmcp001658	C31H34O20	Isorhamnetin-3-O-(6''-malonyl)glucoside-7-O-glucoside	Flavonoids	-	25005	14223.5	14959.5	43345	35010	43345	1.16729	1.31754
Cmhp002692	C28H32O17	Madreselvin A*	Flavonoids	188682-83-9	45602.5	86497.8	50988.2	127857	183132	97163.9	1.15657	1.21474
Hmmp002073	C39H50O24	Apigenin-7-O-rutinoside-4'-O-Sophoroside	Flavonoids	-	27861.3	85856.7	22966.9	129220	74806.9	99557.9	1.15124	1.06862
Lmyp005841	C21H20O9	Chrysin-7-O-glucoside*	Flavonoids	31025-53-3	347839	468332	253260	741822	625228	996647	1.1442	1.26892
Lmfn003630	C20H18O12	Myricetin-3-O-xyloside*	Flavonoids	-	1.03712e+06	2.87384e+06	1.49402e+06	2.23564e+06	5.3001e+06	4.24068e+06	1.12354	1.04254
WaYn003347	C23H28O11	Glochiflavanoside A	Flavonoids	-	263913	823176	439239	764535	1.44332e+06	1.11407e+06	1.12196	1.09082
Wbtn004512	C21H22O12	1,8-dihydroxy-4,5-dimethoxy-3-{[(2s,3r,4s,5s,6r)-3,4,5-trihydroxy-6-(hydroxymethyl)oxan-2-yl]oxy}xanthen-9-one*	Flavonoids	-	505840	613013	364107	814242	1.3209e+06	961689	1.06231	1.27124
mws1173	C15H12O5	Garbanzol	Flavonoids	1226-22-8	69499.3	81183.6	47528.9	107881	122367	180449	1.05103	1.24029
mws1179	C21H22O10	Naringenin-7-O-glucoside (Prunin)*	Flavonoids	529-55-5	774663	695443	490374	1.39906e+06	1.71556e+06	922590	1.04215	1.22739
MWSHY0162	C27H30O17	Quercetin-3-O-sophoroside (Baimaside)	Flavonoids	18609-17-1	755335	696705	589555	1.34036e+06	2061485	763604	1.02878	1.07349
mws1329	C21H20O12	Quercetin-7-O-glucoside	Flavonoids	491-50-9	645684	767680	723270	1.77367e+06	1.56524e+06	1.00884e+06	1.02493	1.29167
pmb0645	C28H34O16	Hesperetin-6-C-glucoside-7-O-glucoside	Flavonoids	-	637301	938240	500392	2025980	1.44039e+06	744864	1.02048	1.00931
pmb0603	C28H32O16	Chrysoeriol-7,4'-di-O-glucoside	Flavonoids	-	13340	15005	11088.9	20005	26675	31620	0.989576	1.31386
Hmlp002821	C21H18O14	Myricetin-3-O-glucuronide	Flavonoids	77363-65-6	23263.3	10537.3	5005	25644.9	18414.4	32247.1	0.975539	0.965326
Hmcn001884	C21H20O12	6-Hydroxyluteolin 5-glucoside*	Flavonoids	-	694295	777953	672665	1.28496e+06	1.83173e+06	1.06333e+06	0.96259	1.29804
pmp001290	C27H26O17	Apigenin-7-O-(2''-glucurosyl)glucuronide	Flavonoids	74696-01-8	27275.9	14340.5	15703.1	22028.3	35125.7	53897.7	0.954134	1.01298
mws0856	C21H20O12	Quercetin-4'-O-glucoside (Spiraeoside)*	Flavonoids	20229-56-5	723050	748432	672643	1.4503e+06	1.76957e+06	898097	0.941542	1.21791
Hmcp001618	C32H38O20	Quercetin-3-O-(2''-O-Xylosyl)rutinoside	Flavonoids	129235-39-8	29738.5	50015	38345	38345	75124	113242	0.940867	0.927635
HJAP018	C23H22O14	Myricetin-3-O-(6''-acetyl)glucoside	Flavonoids	-	6670	6538.36	9516.76	12147	19033.5	12330.2	0.937085	1.25068
mws1361	C21H22O11	Taxifolin-3-O-rhamnoside (Astilbin)	Flavonoids	29838-67-3	8.5802e+06	9.146e+06	6.82469e+06	1.56227e+07	1.862e+07	1.2748e+07	0.936599	1.33652
HJAP126	C35H44O22	Syringetin-3-O-rutinoside-7-O-glucoside	Flavonoids	-	225768	133723	139382	276245	338346	335774	0.929811	1.27982
mws1731	C15H12O	Chalcone	Flavonoids	94-41-7	63004.7	66088	90027.3	136308	121452	154130	0.910536	1.33926
mws0919	C21H20O10	Kaempferol-3-O-rhamnoside (Afzelin)(Kaempferin)	Flavonoids	482-39-3	3.62528e+06	4.26464e+06	2.71838e+06	6.79594e+06	7.89318e+06	5.21496e+06	0.907872	1.27032
Zbsp005521	C21H20O9	Chrysin-5-O-glucoside (Toringin)*	Flavonoids	1329-10-8	411963	427641	239509	687221	597729	737179	0.906029	1.2468
Zmdp003457	C27H30O17	Myricetin-3-O-galactoside-3'-O-rhamnoside*	Flavonoids	-	159878	316915	133923	224862	481867	413618	0.875372	0.97491
Zblp004717	C28H32O16	3'-methoxyquercetin-3-O-L-rhamnosyl(1→2)-glucopyranoside*	Flavonoids	-	123318	507034	78198.2	351172	469563	478646	0.874881	0.919365
HJN087	C21H22O10	Naringenin-4'-O-glucoside*	Flavonoids	-	3.18007e+06	3.22745e+06	3.20799e+06	6.17464e+06	7.61888e+06	3.82155e+06	0.873375	1.18454
MWSHY0106	C15H10O8	Myricetin	Flavonoids	529-44-2	1.03426e+06	1.42106e+06	1.56917e+06	2.35234e+06	1.7793e+06	3.16989e+06	0.859394	1.17417
mws0061	C21H20O12	Quercetin-3-O-galactoside (Hyperin)	Flavonoids	482-36-0	1.12535e+06	1.20941e+06	972690	2.03292e+06	2.47157e+06	1.48314e+06	0.856264	1.27276
Labn004865	C21H22O10	Hydroxy isoliquiritigenin glucoside*	Flavonoids	-	1.81082e+06	1.79579e+06	1.18713e+06	2.81861e+06	3.5034e+06	2.33946e+06	0.853457	1.24717
HJN090	C21H22O10	Butin-7-O-glucoside*	Flavonoids	-	3.0774e+06	3.14528e+06	3.07425e+06	5.96786e+06	7.0182e+06	3.79241e+06	0.851784	1.21846
Lamn006238	C23H26O11	3,9-dihydroeucomnalin glucoside	Flavonoids	-	107205	122727	114965	226926	246135	148956	0.850787	1.27005
pmb3023	C21H22O11	Eriodictyol-8-C-glucoside*	Flavonoids	1023271-51-3	1.53293e+06	1.52512e+06	1.04686e+06	2.47044e+06	2.76064e+06	2.14171e+06	0.844859	1.30935
MWSHY0151	C15H10O8	Quercetagetin; 3,3',4',5,6,7-Hexahydroxyflavone	Flavonoids	90-18-6	1.1066e+06	1.34347e+06	1.48909e+06	2.32515e+06	1.45614e+06	3.156e+06	0.81648	1.06062
Lmsp004166	C27H30O16	Quercetin-3-O-glucoside-7-O-rhamnoside*	Flavonoids	-	1.64285e+06	2.76334e+06	1.17688e+06	4.2022e+06	3.21573e+06	2.40662e+06	0.815333	1.04104
Lmjp003231	C22H22O13	Patuletin-3-O-glucoside*	Flavonoids	-	4.13954e+07	3.27814e+07	4.25743e+07	7.51424e+07	7.34015e+07	5.67266e+07	0.814091	1.33361
HJAP005	C22H22O13	Laricitrin-3-O-glucoside*	Flavonoids	39986-90-8	4.13954e+07	3.27814e+07	4.25743e+07	7.51424e+07	7.34015e+07	5.67266e+07	0.814091	1.33361
Zmhp003784	C27H30O17	Rhodioflavonoside	Flavonoids	-	597395	672952	435745	867430	1.2425e+06	876711	0.807831	1.23908
Lmzn001894	C21H18O12	Kaempferol-3-O-glucuronide*	Flavonoids	22688-78-4	83024.9	76295.2	67325.2	123456	158606	114436	0.806876	1.34501
pme1598	C22H24O11	Hesperetin-5-O-glucoside	Flavonoids	69651-80-5	759879	852612	773644	1.37235e+06	1.65942e+06	1.13339e+06	0.803698	1.34256
Zmhp006502	C25H24O14	Kaempferide-3-O-(6''-malonyl)glucoside	Flavonoids	-	228635	169045	532416	500326	569191	542292	0.79323	1.00864
mws0044	C15H12O7	Taxifolin(Dihydroquercetin)	Flavonoids	480-18-2	10010.3	25005	9393.76	28340	30010	18340	0.788183	0.975071
HJN104	C21H22O13	Dihydromyricetin-3-O-glucoside	Flavonoids	-	47696.8	49659.8	60257.5	78977.3	87607.5	104361	0.781606	1.34459
pme0321	C21H20O10	Kaempferol-7-O-rhamnoside	Flavonoids	20196-89-8	4.38472e+06	4.48503e+06	3.50097e+06	7.40841e+06	7.97419e+06	5.84414e+06	0.778954	1.32686
Hmcp001919	C30H34O18	Isorhamnetin-3-O-(6''-acetylglucosyl)(1→3)-glucoside	Flavonoids	-	54488.2	45284.3	78641.9	90035	83365	132725	0.778887	1.1296
Zmgp002917	C27H32O16	Okanin-4'-O-glucosyl-O-glucoside*	Flavonoids	-	814055	1.25078e+06	889406	1.93227e+06	1.41022e+06	1.71678e+06	0.776145	1.25282
Lmnp002584	C28H32O16	Hispidulin-8-C-(2''-O-glucosyl)glucoside	Flavonoids	-	95035	42838.2	92624.9	147458	93799.8	150221	0.764181	0.986613
Lmmp003487	C27H26O18	Luteolin-7-O-glucuronide-(2→1)-glucuronide	Flavonoids	-	41444.1	39042.7	59008	58172.5	97263.6	80676.4	0.759262	1.15758
Wbtp003586	C26H28O15	8-{[(2s,3r,4s,5s,6r)-4,5-dihydroxy-6-(hydroxymethyl)-3-{[(2s,3r,4r,5r,6s)-3,4,5-trihydroxy-6-methyloxan-2-yl]oxy}oxan-2-yl]oxy}-11-hydroxy-2h-[1,3]dioxolo[4,5-b]xanthen-10-one*	Flavonoids	-	192044	211925	96074.4	330390	206073	293174	0.730425	1.00029
Jmgn004021	C21H22O11	6-C-Glucosyl-2-Hydroxynaringenin	Flavonoids	-	813617	508657	446170	1.01722e+06	1.12535e+06	777718	0.723629	1.1329
HJN041	C21H24O11	Epicatechin glucoside	Flavonoids	-	65448.3	51659.6	64007.5	108849	76704.6	107730	0.695385	1.25121
Hmhn006723	C16H14O6	Disporopsin	Flavonoids	-	340894	199938	452730	597595	500507	494144	0.680381	1.05057
pmb3012	C22H22O11	Chrysoeriol-7-O-glucoside	Flavonoids	19993-32-9	461482	320464	391476	728881	563760	580914	0.675056	1.26403
MW0134097	C17H16O5	Farrerol	Flavonoids	24211-30-1	973414	824807	859739	1.57014e+06	1.41989e+06	1.23657e+06	0.669182	1.36431
Lmtn002796	C21H22O11	Aromadendrin-7-O-glucoside*	Flavonoids	28189-90-4	2.03556e+06	1.97702e+06	1.4057e+06	3.39525e+06	3.11858e+06	2.03571e+06	0.658012	1.09326
mws0920	C15H10O7	Tricetin (5,7,3',4',5'-Pentahydroxyflavone)	Flavonoids	520-31-0	1.33069e+06	1.27529e+06	901530	1.93693e+06	1.76028e+06	1.82266e+06	0.654189	1.27993
Lmsp003881	C33H40O19	Kaempferol-3-O-rutinoside-7-O-rhamnoside	Flavonoids	-	724803	1.58159e+06	765152	1.74197e+06	1.67835e+06	1.39459e+06	0.648549	1.02203
pmp000344	C15H10O5	3',4',7-Trihydroxyflavone	Flavonoids	2150-11-0	122257	138625	137373	206705	171319	225997	0.60091	1.32353
Zmhp003514	C16H12O6	6,7,8-Tetrahydroxy-5-methoxyflavone	Flavonoids	-	1.3541e+06	1.29137e+06	1.98884e+06	1.18089e+06	957955	864969	-0.625561	1.14906
Wbtn004861	C21H22O12	1,8-dihydroxy-2,6-dimethoxy-5-{[(2s,3r,4s,5s,6r)-3,4,5-trihydroxy-6-(hydroxymethyl)oxan-2-yl]oxy}xanthen-9-one	Flavonoids	-	108983	203728	195730	111745	115398	100011	-0.636113	1.01618
Zblp006606	C16H16O3	4-Hydroxy-2-methoxydihydrochalcone*	Flavonoids	-	193743	237940	162288	166639	94954.9	120449	-0.636662	1.10087
MW0139530	C26H28O16	Quercetin 3-xylosyl-(1->6)-glucoside	Flavonoids	-	1.46526e+06	1.65207e+06	1.03371e+06	849219	1.20075e+06	611803	-0.641084	0.998305
pmp000587	C24H22O14	Luteolin-7-O-(6''-malonyl)glucoside*	Flavonoids	-	6.01006e+06	7.86267e+06	5.03773e+06	3.93701e+06	3.63965e+06	4.51012e+06	-0.645755	1.21141
HJAP011	C22H22O11	Chrysoeriol-8-C-glucoside (Scoparin)*	Flavonoids	301-16-6	134791	168595	141235	105700	104902	67845.1	-0.675176	1.20242
pmp000530	C26H30O11	Phellodendroside	Flavonoids	40451-69-2	231818	181790	297827	142618	122869	171147	-0.704307	1.18602
Lmfp003403	C21H20O13	Quercetagetin-7-O-glucoside(Quercetagitrin)*	Flavonoids	548-75-4	571120	575105	581012	515928	230952	306871	-0.712933	1.10865
MWSHY0189	C21H20O10	Apigenin-7-O-glucoside(Cosmosiin)	Flavonoids	578-74-5	9.59538e+06	1.31409e+07	7.90947e+06	5.49431e+06	4.76154e+06	8.39015e+06	-0.716821	1.08631
Zmxp004480	C28H32O16	Chrysoeriol-7-O-gentiobioside	Flavonoids	-	24762.6	24981.1	42966	12426.2	13375.7	30480.7	-0.720033	0.923756
Lmlp005572	C21H20O10	Galangin-7-O-glucoside	Flavonoids	-	9.11056e+06	1.37531e+07	7.35752e+06	5.96911e+06	4.6743e+06	7.69384e+06	-0.720782	1.04993
pmb0706	C30H32O20	Quercetin-3-O-(6''-O-malonyl)glucosyl-5-O-glucoside	Flavonoids	-	32766.6	43421.4	26125.5	10311.2	35010	14995.7	-0.762364	0.914029
pmp000013	C24H26O12	Eupatilin-7-O-glucoside	Flavonoids	-	322020	467197	532158	284952	215585	277584	-0.763974	1.2074
Lmyn006922	C22H24O10	Sakuranin	Flavonoids	529-39-5	128655	130710	105958	55166	80111.4	76476.1	-0.786791	1.30231
Hmgp001902	C23H24O11	Pectolinarigenin-7-O-glucoside	Flavonoids	-	167159	170062	97165.7	38345	78818	128614	-0.821634	0.923308
Lmyn004037	C28H26O15	Eriodictyol-7-O-(6''-O-galloyl)glucoside	Flavonoids	-	95982.9	93002.5	92908	88458.7	28340	40416.6	-0.842408	1.05203
Zmsp002938	C33H40O21	2-(3,4-dihydroxyphenyl)-5-hydroxy-7-{[(2s,4s,5s)-3,4,5-trihydroxy-6-(hydroxymethyl)oxan-2-yl]oxy}-3-{[(2s,5s)-3,4,5-trihydroxy-6-({[(2r,4s,5r)-3,4,5-trihydroxy-6-methyloxan-2-yl]oxy}methyl)oxan-2-yl]oxy}chromen-4-one*	Flavonoids	-	1.26955e+06	1.56028e+06	1.67233e+06	878870	1206765	364337	-0.877851	1.00646
pme0088	C15H10O6	Luteolin (5,7,3',4'-Tetrahydroxyflavone)	Flavonoids	491-70-3	399403	419715	406685	210824	227847	216788	-0.903149	1.44661
Zbjp004520	C36H36O18	Isoorientin-7-O-(6''-p-coumaroyl)glucoside	Flavonoids	-	13340	26675	25998.5	10005	10005	15005	-0.914788	1.09967
Wcfp003437	C20H20O4	3-Prenyl-4,2',4'-Trihydroxychalcone	Flavonoids	202815-28-9	1.03595e+06	1.07363e+06	820704	529389	411540	602400	-0.924993	1.33537
pmb0676	C38H40O19	Chrysoeriol-8-C-glucoside-7-O-(6''-feruloyl)glucoside	Flavonoids	-	11906	13340	15005	3340	3340	14514	-0.925368	0.983246
Hmgp002036	C22H22O12	Nepetin-7-O-glucoside(Nepitrin)*	Flavonoids	569-90-4	769031	653663	1.50531e+06	340630	591304	598783	-0.935708	1.01392
Lajp005361	C26H30O13	5-hydroxy-6,7,8,3',4'-pentamethoxyflavone glucoside	Flavonoids	-	151750	117916	187303	66267.7	87233	80613.3	-0.964883	1.31234
Zbqn006065	C15H10O6	3,5,7,2'-Tetrahydroxyflavone; Datiscetin*	Flavonoids	480-15-9	461386	526145	520423	245398	260050	260107	-0.978014	1.43941
pmn001644	C23H20O14	Quercetin-3-O-(2''-O-acetyl)glucuronide	Flavonoids	-	30546	18410.5	32884.3	13945.8	19915.8	7077.3	-0.999349	1.04941
Lmnp002762	C29H34O16	Cirsimaritin-8-C-[glucosyl-(1-2)]-glucoside	Flavonoids	-	2.54279e+06	2.81256e+06	2.54736e+06	1.3484e+06	1.40843e+06	1.01723e+06	-1.06623	1.39338
Zmtp102903	C20H18O10	Juglanin	Flavonoids	-	1.32368e+07	1.56984e+07	1.40125e+07	6.62369e+06	4.67556e+06	9.19237e+06	-1.06755	1.29408
Hmgp002238	C23H24O12	Jaceosidin-7-O-Glucoside*	Flavonoids	25474-11-7	5.84484e+06	4.72471e+06	1.25395e+07	3.77644e+06	3.38346e+06	3.78663e+06	-1.07798	1.07968
Lmyp003599	C28H24O15	Kaempferol-3-O-(6''-galloyl)glucoside*	Flavonoids	56317-05-6	16675	11670	21675	11384.3	2909.81	9108.83	-1.09581	1.01383
Lmgp004959	C29H34O16	Tricin-7-O-neohesperidoside	Flavonoids	53766-40-8	3.32005e+06	3.45631e+06	3.79336e+06	1.65853e+06	1.59569e+06	1.51252e+06	-1.14886	1.44268
Lmmn004912	C16H12O7	3-O-Methylquercetin	Flavonoids	1486-70-0	461609	485926	847101	327488	230644	250588	-1.14998	1.26311
Lmqp004241	C28H22O16	Kaempferol-3-O-(2''-O-galloyl)glucuronide	Flavonoids	-	6698.04	3986.29	8340	1670	1643.29	5164.4	-1.1661	1.05898
Lmbp003668	C20H18O10	Kaempferol-3-O-arabinoside	Flavonoids	-	1.05271e+07	1.69349e+07	6.81663e+06	6.2017e+06	4.19166e+06	4.74605e+06	-1.179	1.15858
mws1422	C15H14O5	Epiafzelechin	Flavonoids	24808-04-6	84681.7	126027	96310.2	30766.3	61685	42888.7	-1.18174	1.26875
Lmpp005784	C21H20O12	6-Methoxyquercetin-3-O-Xyloside	Flavonoids	-	534340	765165	355450	460750	68355	165100	-1.25336	0.995246
MWSHY0123	C16H12O5	Wogonin (5,7-Dihydroxy-8-Methoxyflavone)	Flavonoids	632-85-9	42621.8	36664.1	30382.7	28048.5	10829.5	6114.77	-1.28539	1.10901
mws4183	C20H18O11	Quercetin-3-O-arabinoside	Flavonoids	22255-13-6	1.19803e+07	1.05262e+07	8.20699e+06	4.50518e+06	6.05065e+06	1.86409e+06	-1.30622	1.1616
Lmfp002421	C33H40O21	Quercetin-3-O-[rhamnosyl(1→2)glucosyl]-5-O-glucoside*	Flavonoids	-	1.70521e+06	1.67873e+06	988244	641283	614955	466372	-1.34376	1.32048
Lmqp002170	C33H40O21	Kaempferol-3-O-sophorotrioside	Flavonoids	80714-53-0	140143	226850	139604	81695	44739.5	67698.1	-1.3838	1.30197
Hmqp003435	C29H30O17	Apigenin-7-O-(2''-O-apiosyl)(6''-Malonyl)glucoside	Flavonoids	-	39811.9	52689.3	17556.9	23637.9	10558	7976.36	-1.3839	1.04812
Hmlp002975	C28H30O17	Isorhamnetin-3-O-glucuronide-7-O-rhamnoside	Flavonoids	-	1.15243e+06	1.03066e+06	1.34654e+06	362899	500742	452734	-1.42295	1.40987
Lmnp002448	C28H32O17	5,7,3',4'-Tetrahydroxy-6-methoxyflavone-8-C-[glucosyl-(1-2)]-glucoside	Flavonoids	-	291433	382450	283623	141740	89042.5	124688	-1.42955	1.3787
Lmyp003500	C28H24O15	Kaempferol-3-O-(2''-galloyl)galactoside*	Flavonoids	-	23340	10005	26675	3450.89	12081.3	6670	-1.43474	1.06936
Hmcp004055	C33H40O22	Quercetin-5,7,4'-tri-O-glucoside	Flavonoids	-	17462.5	15005	40010	8340	8340	9732.86	-1.45629	1.20762
Lmdp003808	C16H12O7	Azaleatin (5-O-Methylquercetin)	Flavonoids	529-51-1	1.66762e+06	1.97084e+06	1.28661e+06	655595	546088	531812	-1.50646	1.40052
Zjhp090605	C17H16O5	(3R)-5,7-dihydroxy-8-methyl-3-(4'-hydroxybenzyl)-chroman-4-one	Flavonoids	-	3.30543e+06	2.66473e+06	2.64343e+06	1.1967e+06	1.30776e+06	464213	-1.5368	1.24745
pmb0648	C22H22O12	Isorhamnetin-8-C-glucoside	Flavonoids	-	21675	9767.88	27643.8	10005	4243.23	5005	-1.61773	1.17131
Lmfn003760	C21H18O13	Quercetin-4'-O-glucuronide	Flavonoids	201463-36-7	45615.7	45823.8	26934.6	11302.4	12027.3	13981.7	-1.66566	1.37759
Zmcp003530	C37H38O21	quercetin-3-hydroxyferuloyldiglucoside	Flavonoids	-	8828.41	10005	13340	4111.08	1670	3865.86	-1.73773	1.30585
pme3227	C27H30O14	Vitexin-2''-O-rhamnoside	Flavonoids	64820-99-1	93370	146975	96294.6	38556	36675	25005	-1.74781	1.37607
Zmjp010694	C19H18O7	5-Hydroxy-3,7,3',4'-tetramethoxyflavone (Retusin)	Flavonoids	1245-15-4	41620.5	36908.6	29414.7	9745.03	17191.1	5047.85	-1.75486	1.26349
mws0789	C15H12O4	Pinocembrin (Dihydrochrysin)	Flavonoids	480-39-7	68961.3	64408.6	88015.8	23497.9	17273.4	24167.6	-1.76941	1.41777
Hmmn003584	C33H40O19	Luteolin-7-O-rutinoside-5-O-rhamnoside	Flavonoids	-	20438.4	31532.1	14920.7	5962.31	5698.28	7239.31	-1.82344	1.35954
Hmcp001629	C30H32O19	Kaempferol-3-O-(6''-Malonyl)glucoside-7-O-Glucoside	Flavonoids	-	123888	129589	100040	53604.2	30676.5	11303.6	-1.88693	1.22997
Zmhp002640	C33H40O21	6-Hydroxykaempferol-3-O-Rutinoside-6-O-glucoside*	Flavonoids	-	1.84028e+06	5149825	890157	492313	908601	656589	-1.93735	1.04037
Lmmp002334	C33H40O21	Quercetin-3-O-rutinoside-7-O-glucoside*	Flavonoids	-	1.84028e+06	5149825	890157	492313	908601	656589	-1.93735	1.04037
Lamp006750	C26H26O15	3-[(3,4-dihydroxyphenyl)methylidene]-5,7-dihydroxy-6-methoxy-2h-1-benzopyran-4-one malonyl glucoside	Flavonoids	-	1.58625e+06	1.73664e+06	1.80958e+06	416338	545208	281950	-2.04525	1.40004
Hmcp002316	C21H20O11	Isorhamnetin-3-O-arabinoside	Flavonoids	-	557542	283586	453155	126730	83913.9	102228	-2.04851	1.38013
mws1434	C21H20O10	Apigenin-6-C-glucoside (Isovitexin)	Flavonoids	38953-85-4	261377	269710	125060	52762.1	45013.3	60094.5	-2.05528	1.35481
MWS20151	C15H10O5	Apigenin; 4',5,7-Trihydroxyflavone	Flavonoids	520-36-5	230616	198211	598214	70549.6	73906.1	96875	-2.08941	1.28211
Lmnp003080	C26H28O14	Hispidulin-8-C-(2''-O-xylosyl)xyloside	Flavonoids	-	814760	166957	500549	183390	87035.5	58350	-2.17263	1.13168
Hmcp002399	C23H24O13	Limocitrin-3-O-glucoside	Flavonoids	-	1.49093e+07	1.91417e+07	1.75474e+07	3.9572e+06	3.79921e+06	3.52225e+06	-2.19373	1.44431
Lmyn006227	C15H10O5	Galangin (3,5,7-Trihydroxyflavone)	Flavonoids	548-83-4	69056.3	90290.9	377357	28874.7	38504.8	49080.9	-2.20429	1.09793
MW0132545	C15H10O5	3,7,4'-Trihydroxyflavone	Flavonoids	2034-65-3	86671	80163.2	325440	27800.1	28317.8	45533.9	-2.27583	1.19635
Zmjp004852	C23H24O13	5,6,3',4'-Tetrahydroxy-3,7-dimethoxyflavone-6-O-glucoside	Flavonoids	-	2.16073e+07	2.12105e+07	2.47703e+07	4.51737e+06	5.23813e+06	4.19427e+06	-2.27653	1.44444
HJAP006	C23H24O13	Syringetin-7-O-glucoside*	Flavonoids	-	1.80594e+07	2.12815e+07	2.06674e+07	4.43054e+06	3.69312e+06	3.29936e+06	-2.39322	1.44227
pmp000589	C24H22O15	Quercetin-7-O-(6''-malonyl)glucoside	Flavonoids	-	3671745	10981330	1201720	1447320	1057250	307579	-2.49517	1.00574
Zmgp004436	C23H24O13	Okanin-4'-(6''-O-acetyl)glucoside*	Flavonoids	-	2.19655e+07	2.4765e+07	2.26145e+07	3.39048e+06	4.56201e+06	3.59429e+06	-2.5863	1.44306
Labn008021	C32H40O11	Leachianone-glucoside	Flavonoids	-	213820	182744	187528	30514.7	43385.4	16345.8	-2.69426	1.3888
Zmhp005139	C25H24O15	Tamarixetin-3-O-(6''-malonyl)glucoside	Flavonoids	-	101897	394301	290991	41970	27299	51273	-2.70717	1.2968
Lmyp003857	C35H28O19	Kaempferol-3-O-(2'',6''-digalloyl)glucoside	Flavonoids	-	24797.4	38932.9	35071.3	7275.27	5065.41	2423.5	-2.74243	1.3674
MW0139490	C23H22O13	[6-[2-(3,4-Dihydroxyphenyl)-5,7-dihydroxy-4-oxochromen-3-yl]oxy-3,4,5-trihydroxyoxan-2-yl]methyl acetate*	Flavonoids	54542-51-7	16858345	18097845	14341625	2266230	3818875	537445	-2.89607	1.28486
Hmln002199	C23H22O13	Quercetin-3-O-(6''-O-acetyl)galactoside*	Flavonoids	-	13280590	14288300	13867895	2242525	2344140	489975	-3.02897	1.32292
Zmhn003257	C16H12O6	5,7,2'-Trihydroxy-8-methoxyflavone*	Flavonoids	-	549793	708350	498719	35071.5	45330.5	35321.5	-3.92425	1.44455
mws0058	C16H12O6	Diosmetin (5,7,3'-Trihydroxy-4'-methoxyflavone)*	Flavonoids	520-34-3	541347	754942	492667	40559.3	38542.5	32030	-4.00878	1.44363
Zmgp005070	C24H26O13	Centaurein*	Flavonoids	35595-03-0	9.66921e+06	9.05836e+06	1.29084e+07	509140	325918	413873	-4.6628	1.44604
MWSHY0069	C16H12O6	Hispidulin (5,7,4'-Trihydroxy-6-methoxyflavone)*	Flavonoids	1447-88-7	3.56652e+06	4.14084e+06	2.73152e+06	111998	128274	117104	-4.86838	1.44784
Lagp004342	C24H26O13	5,2',5'-Trihydroxy-3,7,4'-trimethoxyflavone-2'-O-β-D-glucoside*	Flavonoids	-	9.91073e+06	9.16175e+06	1.18958e+07	323692	270805	207997	-5.27016	1.44781
pmp000170	C23H24O10	Andrographidine C	Flavonoids	113963-39-6	1.09276e+06	1.13384e+06	1.3269e+06	36451.6	25624	23804	-5.37078	1.44866
pmp000003	C16H12O7	Nepetin (5,7,3',4'-Tetrahydroxy-6-methoxyflavone)*	Flavonoids	520-11-6	1.47018e+07	1.95147e+07	9.59408e+06	320941	285274	276757	-5.63277	1.44345
MW0131473	C17H14O8	5,7,3',4'-Tetrahydroxy-6,8-dimethoxyflavone	Flavonoids	57093-50-2	5.32564e+07	6.14202e+07	7.81944e+07	346378	270397	219750	-7.84901	1.4499
Lmjp003589	C35H40O23	Kaempferol-3-O-(2''-apiosyl-4''-glucosyl-6''-malonyl)Glucoside	Flavonoids	-	9	8340	5329.32	9	9	9	-8.98472	1.02781
Zmhn001934	C21H22O9	Polygonimitin B	Flavonoids	-	9	26292.5	58580.8	9	9	9	-11.6183	1.02756
MWSHY0031	C21H18O11	Apigenin-7-O-glucuronide*	Flavonoids	29741-09-1	43435.6	42993.6	11102.9	9	9	9	-11.8187	1.44282
pmn001640	C20H18O12	Myricetin-3-O-arabinoside*	Flavonoids	132679-85-7	169015	222062	151107	9	9	9	-14.2935	1.45223
Lcyp000673	C17H14O7	Prudomestin	Flavonoids	3443-28-5	1.2419e+06	1.2372e+06	1.54808e+06	9	9	9	-17.1865	1.45271
pme3961	C10H13N5O3	2'-Deoxyadenosine*	Nucleotides and derivatives	958-09-8	158313	81662	349711	722093	683719	724391	1.85297	1.25444
mws1715	C10H13N5O3	Cordycepin (3'-Deoxyadenosine)*	Nucleotides and derivatives	73-03-0	125817	127139	278190	511181	391798	521506	1.42326	1.27913
pme2801	C6H6N4O2	7-Methylxanthine	Nucleotides and derivatives	552-62-5	24136.6	25002.6	25453.9	365117	363552	208418	3.65107	1.43808
MWS2027	C4H4N2O3	Barbituric acid;Malonylurea;2,4,6-Pyrimidinetrione	Nucleotides and derivatives	67-52-7	1.78291e+06	1.65984e+06	3.34616e+06	4.00019e+06	4.82543e+06	5.38234e+06	1.06545	1.23652
Lmqp000329	C8H14N3O7P	5-Aminoimidazole ribonucleotide	Nucleotides and derivatives	25635-88-5	1.88085e+07	2.21926e+07	1.45222e+07	7.11145e+06	3.60654e+06	3.75496e+06	-1.93973	1.36439
pmb0530	C21H27N7O14P2	Nicotinic acid adenine dinucleotide	Nucleotides and derivatives	53-84-9	4.09012e+06	3.45908e+06	3.84478e+06	1.34692e+07	1.11467e+07	8.94895e+06	1.55868	1.41365
mws0255	C4H5N3O	Cytosine	Nucleotides and derivatives	71-30-7	642545	600989	1.04723e+06	1.68567e+06	1.67149e+06	1.77135e+06	1.16271	1.33634
pme1173	C5H4N4O	Allopurinol	Nucleotides and derivatives	315-30-0	764839	967874	2.07238e+06	3.63169e+06	3.53617e+06	3.92327e+06	1.5434	1.2857
pme1119	C10H12N4O5	Inosine	Nucleotides and derivatives	58-63-9	1.89483e+06	2.86818e+06	1.07817e+06	2.81899e+06	3.87419e+06	3.11937e+06	0.74837	1.02466
Zmmp002106	C3H9N3O2	4-methyl-1,5,2,3-dioxadiazinan-2-amine	Nucleotides and derivatives	-	3.77938e+07	2.646e+07	4.00577e+07	6.21656e+07	4.96311e+07	5.57038e+07	0.683268	1.24299
pme0230	C10H13N5O4	Adenosine*	Nucleotides and derivatives	58-61-7	3.64772e+06	3.64754e+06	4.42294e+06	1.79269e+07	1.48266e+07	1.59697e+07	2.05586	1.44147
Zmjp000966	C10H13N5O4	Vidarabine	Nucleotides and derivatives	5536-17-4	3.62277e+06	3.62647e+06	4.72366e+06	1.71288e+07	1.34013e+07	1.45644e+07	1.91318	1.43029
mws1060	C10H12N4O5	9-(Arabinosyl)hypoxanthine	Nucleotides and derivatives	7013-16-3	920207	1.23228e+06	2.66821e+06	5.07569e+06	4.49638e+06	4.81234e+06	1.57719	1.2783
MWS5173	C4H5N3O	Isocytosine	Nucleotides and derivatives	108-53-2	74302.8	79138.1	122275	266118	244688	141762	1.24295	1.25116
pme3007	C9H14N2O12P2	Uridine 5'-diphosphate	Nucleotides and derivatives	27821-45-0	71912.9	48635.6	68918.1	91955	160071	110985	0.938067	1.22585
Hmhp001812	C11H15N5O4	2'-O-Methyladenosine	Nucleotides and derivatives	2140-79-6	167019	176991	147366	285945	312171	282082	0.841003	1.42295
pme0264	C10H14N2O5	Thymidine	Nucleotides and derivatives	50-89-5	834663	898757	1.06165e+06	386215	407545	331979	-1.31201	1.42205
pme1474	C11H15N5O3S	5'-Deoxy-5'-(methylthio)adenosine	Nucleotides and derivatives	2457-80-9	1.94783e+07	2.15299e+07	2.08313e+07	6.46949e+07	5.65397e+07	4.28054e+07	1.40745	1.40746
pmc0066	C10H13N4O7P	2'-Deoxyinosine-5'-monophosphate	Nucleotides and derivatives	3393-18-8	851492	1.41718e+06	243278	3.447e+06	4.4161e+06	1.15296e+06	1.84369	1.04698
pme0183	C5H5N5O	Isoguanine	Nucleotides and derivatives	3373-53-3	291551	304468	248199	479184	493248	579211	0.878108	1.39824
mws0847	C6H7N5	1-Methyladenine	Nucleotides and derivatives	5142-22-3	81868.4	143446	95623.5	346593	277833	218912	1.39382	1.33321
pme1178	C10H13N5O5	Guanosine	Nucleotides and derivatives	118-00-3	2.9297e+06	2.90516e+06	5.15615e+06	1.15743e+07	1.22908e+07	1.27749e+07	1.7371	1.38578
pme2117	C10H15N5O10P2	Adenosine 5'-diphosphate	Nucleotides and derivatives	58-64-0	182002	122272	160146	257936	328956	162543	0.690377	1.00644
Zmsp001773	C10H13N5O4	9-Alpha-Ribofuranosyladenine*	Nucleotides and derivatives	-	3.63656e+06	3.55684e+06	4.48253e+06	1.62893e+07	1.37415e+07	1.43734e+07	1.92716	1.43877
pmb0374	C5H5N5	2-Aminopurine	Nucleotides and derivatives	452-06-2	9.67052e+06	9.99135e+06	1.20414e+07	4.42218e+07	3.79595e+07	3.90138e+07	1.93463	1.44085
mws0668	C10H12N4O6	Xanthosine	Nucleotides and derivatives	146-80-5	1.7605e+06	2.66666e+06	3.65314e+06	6.10766e+06	7.43208e+06	8.76728e+06	1.46502	1.3224
mws0981	C6H5N5O2	Isoxanthopterin	Nucleotides and derivatives	529-69-1	122875	151745	90832.7	21792.4	30346.1	22976.7	-2.28251	1.4131
MWSmce116	C10H13N5O3	5'-Deoxyadenosine*	Nucleotides and derivatives	4754-39-6	789172	751145	651157	1.59458e+06	1.45931e+06	1.15263e+06	0.940724	1.37465
Zmyp000878	C10H13N5O5	Crotonoside; 2-Hydroxyadenosine	Nucleotides and derivatives	1818-71-9	3.62334e+06	3.5193e+06	3.70835e+06	8.37472e+06	1.37403e+07	1.50761e+07	1.77713	1.38959
pme0256	C5H4N4O2	Xanthine	Nucleotides and derivatives	69-89-6	32218.7	36920.8	69137	92506.2	65952.6	86650.6	0.825869	1.11216
pme3337	C14H17N5O8	Succinyladenosine	Nucleotides and derivatives	4542-23-8	1.0186e+07	1.30169e+07	1.02619e+07	2.91483e+07	3.1447e+07	2.51528e+07	1.35746	1.421
mws0572	C5H7N3O	5-Methylcytosine	Nucleotides and derivatives	554-01-8	46212.1	37154.8	36869.9	16247.2	21491.1	15024.2	-1.18829	1.38141
pme3732	C9H13N3O5	Cytidine	Nucleotides and derivatives	65-46-3	387889	835717	474716	2.07124e+06	657117	1.32047e+06	1.25339	1.02835
ML10180524	C9H13N3O5	Cytarabine	Nucleotides and derivatives	147-94-4	707541	629845	532212	2.31127e+06	2.073e+06	1.95489e+06	1.76156	1.43609
mws0248	C9H12N2O6	Uridine	Nucleotides and derivatives	58-96-8	108059	98864.3	259355	400339	261795	543250	1.37023	1.15956
mws0976	C9H12N2O6	β-Pseudouridine	Nucleotides and derivatives	1445-07-4	63309	17438.9	65019.6	119313	79387.4	104301	1.05566	1.00661
mws0863	C5H11O7P	2-Deoxyribose-5'-phosphate*	Nucleotides and derivatives	102916-66-5	43705.3	35114.2	30692.8	7331.09	9485.29	10460.2	-2.00536	1.42044
mws0852	C20H22N8O5	Methotrexate	Nucleotides and derivatives	59-05-2	8340	33530.8	19827.2	52539	99233.8	71881.7	1.85798	1.22878
MWS4354	C11H15N5O4	N6-methyladenosine	Nucleotides and derivatives	1867-73-8	22400.5	25005	25820.4	43496.5	32399.4	41321.7	0.678763	1.32858
pme3184	C10H14N5O6P	2'-Deoxyadenosine-5'-monophosphate	Nucleotides and derivatives	653-63-4	23459.2	31252.6	75025	130744	74831.7	66223.2	1.06695	1.02777
Ymjm000148	C14H20O7	Salidroside	Phenolic acids	10338-51-9	3.57581e+07	3.05419e+07	3.7957e+07	1.55324e+07	1.05378e+07	1.75326e+07	-1.25765	1.36521
pme2828	C6H5NO3	4-Nitrophenol	Phenolic acids	100-02-7	1.41681e+07	1.68154e+07	1.81256e+07	1.0199e+07	8.94437e+06	1.12619e+07	-0.691672	1.34711
Wasn004683	C21H22O12	Protocatechuic acid 1-O-(Glucosylvanilloyl)*	Phenolic acids	-	468122	621542	454706	837605	1.19834e+06	984952	0.967957	1.33891
pmb3074	C16H18O8	5-O-p-Coumaroylquinic acid	Phenolic acids	1899-30-5	3.44878e+06	3.04848e+06	4.44963e+06	1.28343e+06	1.55372e+06	1.47119e+06	-1.34532	1.40308
mws1024	C9H8O2	p-Coumaraldehyde	Phenolic acids	2538-87-6	16116.9	7014.43	14063.1	6473.31	1670	6670	-1.32819	1.02704
Zbfn002396	C15H20O9	Caffeoyl-O-mannitol	Phenolic acids	-	169487	163052	112365	79172.7	91941.5	82276.3	-0.812133	1.29252
MWSmce294	C12H16O3	Elemicin	Phenolic acids	487-11-6	2.74424e+07	2.07264e+07	2.17272e+07	1.41771e+07	1.2378e+07	1.16863e+07	-0.870073	1.37172
Ymjm000143	C19H26O12	2,3,4-Trihydroxybutyl 6-O-(E)-caffeoyl-β-D-glucopyranoside	Phenolic acids	-	47087.3	73330.9	86700	218644	72775.8	308304	1.53384	1.01158
pmn001365	C27H24O13	Salvianolic acid K	Phenolic acids	203733-40-8	128868	157342	109417	41612.7	86247.7	98506.1	-0.805479	1.05661
Labn003910	C18H26O10	Benzyl B-Primeveroside*	Phenolic acids	-	1.95731e+06	2.16214e+06	2.15727e+06	3.86035e+06	3.18835e+06	3.01341e+06	0.680852	1.37089
MWSHC20125	C16H16O8	5-O-Caffeoylshikimic acid	Phenolic acids	73263-62-4	3.96391e+06	4.35749e+06	3.49931e+06	1.54441e+07	1.75382e+07	1.86787e+07	2.12776	1.44371
Zmhn001358	C13H16O8	4-O-Glucosyl-4-hydroxybenzoic acid*	Phenolic acids	-	1.35653e+06	1.21048e+06	2.57805e+06	690077	366520	561520	-1.66887	1.28867
Waxn005284	C33H30O14	1,5-O-dicaffeoyl-3-O-p-coumarin-glucose	Phenolic acids	-	1.64961e+06	2.32585e+06	1.78771e+06	283139	143984	265602	-3.0565	1.42002
Zmhn002545	C22H24O11	4-O-(6'-O-Glucosylcaffeoyl)-3,4-dihydroxybenzyl alcohol	Phenolic acids	-	1.52291e+06	1.40062e+06	770467	262661	130541	330663	-2.35139	1.3394
Zmzn002575	C6H5NO3	2-Nitrophenol	Phenolic acids	88-75-5	41627.3	34722	32201	17998	8311.9	15968.5	-1.36037	1.29893
Lmtn002324	C19H28O11	Benzyl-(2''-O-glucosyl)glucoside*	Phenolic acids	-	158153	183819	310262	13340	31974.4	37046.8	-2.98535	1.3687
pma6460	C16H18O8	4-O-p-Coumaroylquinic acid	Phenolic acids	32451-86-8	471839	389584	643912	272350	251283	319695	-0.83592	1.26323
Lmmn001643	C9H8O3	2-Hydroxycinnamic acid*	Phenolic acids	583-17-5	368383	296729	409433	768037	740498	1.42155e+06	1.44722	1.30451
Hmsn002598	C13H18O8	Salirepin	Phenolic acids	26652-12-0	362344	333295	366323	153905	92291.2	188355	-1.28913	1.32595
MWSmce389	C12H16O3	Beta-asarone*	Phenolic acids	5273-86-9	681333	474717	514936	325460	301020	291161	-0.864698	1.35358
Sacn003282	C17H24O11	10-hydroxymajoroside	Phenolic acids	-	52485.3	43160.4	62971.9	144538	111131	113781	1.21983	1.37993
Hmmn002544	C16H20O9	Ferulic acid-4-O-glucoside	Phenolic acids	117405-51-3	1.9172e+07	1.97382e+07	1.60564e+07	3.18088e+07	3.18595e+07	3.86471e+07	0.896397	1.39322
Wafn003070	C16H20O10	Hydroxyferulic acid glucoside	Phenolic acids	-	800075	625845	478507	221845	105448	187445	-1.88745	1.34899
MWSmce454	C8H8O3	3,5-Dihydroxyacetophenone	Phenolic acids	51863-60-6	18340	9826.43	10005	30010	18023	26659.1	0.968464	1.16495
Lmmn001552	C14H20O9	Leonuriside A	Phenolic acids	121748-12-7	4.01374e+06	4.55078e+06	2.01656e+06	661521	915300	837622	-2.13172	1.35539
Lman002731	C15H18O9	Grevilloside F	Phenolic acids	1094004-50-8	380441	346554	411654	175878	187406	267193	-0.852806	1.32407
mws2212	C9H8O4	Caffeic acid	Phenolic acids	331-39-5	2.18766e+07	1.75735e+07	2.02183e+07	3.6237e+07	3.36284e+07	3.44968e+07	0.80656	1.41148
Yshj000011	C14H20O9	2,6-dimethoxy-4-hydroxyphenyl-1-O-beta-D-glucopyranoside	Phenolic acids	-	817682	812004	1.57289e+06	131031	189367	106618	-2.90687	1.39934
Zmhn002750	C22H22O11	4-O-(6'-O-Glucosylcaffeoyl)-4-hydroxybenzoic acid	Phenolic acids	-	372531	327143	283343	217759	183512	89953.9	-1.00084	1.15804
Hmhn002787	C21H32O10	(1'R,3R,5R,8'S)-Dihydrophaseic acid-O-β-D-glucoside	Phenolic acids	-	42357.4	58235.2	61952.1	148748	119995	170086	1.43282	1.38355
Hmtn001302	C13H16O8	Glucosyloxybenzoic acid	Phenolic acids	-	3.86497e+07	3.2985e+07	3.5158e+07	1.6328e+07	1.17414e+07	1.73749e+07	-1.23264	1.39473
mws0885	C7H6O4	2,4-Dihydroxybenzoic acid	Phenolic acids	89-86-1	1.04927e+06	1.13131e+06	788045	1.80308e+06	1.78356e+06	1.51393e+06	0.780864	1.32873
Zbjp006982	C20H20O4	7-(4-hydroxy-3-methoxyphenyl)-1-(4-hydroxyphenyl)hepta-4,6-dien-3-one	Phenolic acids	-	1.34908e+07	1.66893e+07	7.3625e+06	2.27936e+07	1.59499e+07	2.19426e+07	0.692839	1.01232
Wdtp004079	C18H24O8	3,4,5-Trihydroxy-6-[4-(4-methyl-3-oxopentyl)phenoxy]oxane-2-carboxylic acid	Phenolic acids	-	90035	126730	81664.8	54467.8	61685	68355	-0.69371	1.22392
Lmqp008175	C10H10O2	Methyl Cinnamate	Phenolic acids	103-26-4	165063	130335	140534	321837	266199	294829	1.01809	1.40794
WaYn002313	C16H22O10	Homosyringic Acid 4'-O-Glucoside	Phenolic acids	-	320873	269304	359656	149631	192260	123124	-1.0304	1.33402
Lmgn001670	C7H6O3	Salicylic acid	Phenolic acids	69-72-7	952297	758487	829874	473857	451117	532817	-0.801418	1.39411
Zmjp004455	C19H26O9	Trollioside	Phenolic acids	-	526829	528088	401646	168189	114925	139839	-1.784	1.4163
Cmzn005970	C21H22O10	Dunalianoside A*	Phenolic acids	-	1.93629e+06	1.98551e+06	1.34052e+06	3.47963e+06	4.73292e+06	2.57239e+06	1.03525	1.24297
Lmtn000940	C14H18O10	1-O-(3,4-Dihydroxy-5-methoxy-benzoyl)-glucoside	Phenolic acids	-	108777	298895	482715	31687.1	12073.2	6302.77	-4.15261	1.33055
Zbjn003567	C28H38O18	1-O-rhamnose-3-O-glucoside-Caffeoyl Quinic Acid	Phenolic acids	-	157246	270629	121919	90668.4	93359.6	95035	-0.978299	1.15429
Lmtn004500	C26H32O12	Prupersin C	Phenolic acids	-	22410.3	18056.5	25339.9	105074	61610.9	71321.8	1.8547	1.39096
ML10177402	C7H7NO3	4-Aminosalicylic acid	Phenolic acids	65-49-6	126688	110788	131475	234146	164592	177198	0.642484	1.27146
Zbjn003801	C32H36O17	1-O-(6'-O-feruloyl)glucoside-3-O-Caffeoyl Quinic Acid	Phenolic acids	-	168887	141099	156548	53521.7	58121.7	83365	-1.25845	1.38286
Cmzn004594	C21H22O11	Dunalianoside C*	Phenolic acids	-	1.71896e+06	1.58678e+06	1.28054e+06	3.03016e+06	2.70622e+06	2.25081e+06	0.800364	1.33069
Zblp002839	C9H10O3	3-(3-Hydroxyphenyl)-propionic acid	Phenolic acids	621-54-5	845308	562949	1.1872e+06	504333	515396	574698	-0.702951	1.03777
Sakn004407	C34H44O20	3,4-Dihydroxyphenethyl alcohol-8-O-[4-O-caffeoyl-β-D-apinosyl(1→3)-β-D-glucosyl(1→6)]-β-D-glucoside	Phenolic acids	-	980398	654815	755828	2.61294e+06	2.44174e+06	1.76721e+06	1.51253	1.38454
Lmrn001951	C9H10O4	(S)-2-Hydroxy-3-(4-Hydroxyphenyl)Propanoic Acid*	Phenolic acids	23508-35-2	119239	303576	151064	264552	337037	344978	0.72196	1.02024
Zbln001290	C14H20O9	β-Hydroxy-(3,4-dihydroxyphenylethanolyl)-glucoside	Phenolic acids	-	850589	1.04491e+06	606217	390071	337739	360886	-1.20032	1.34461
pmn001710	C24H26O13	Rosmarinic acid-3'-O-glucoside	Phenolic acids	910028-78-3	599668	569947	413770	56685	19475.8	216629	-2.43507	1.21609
Lmhn001386	C12H12O9	Vnilloyltartaric acid	Phenolic acids	-	53362.7	92207.5	73478.2	210791	227190	280319	1.71334	1.39101
pmn001519	C15H12O9	Galloyl Methyl gallate	Phenolic acids	-	3758.59	3670.13	9795.84	13473.7	40428	15005	2.00018	1.19422
Lmmn003663	C14H18O9	5-Glucosyloxy-2-Hydroxybenzoic acid methyl ester	Phenolic acids	-	524270	526069	409086	969226	1.40535e+06	1.14772e+06	1.27111	1.39076
Hmln000873	C13H16O10	2-O-Galloyl-D-glucose	Phenolic acids	-	2.28055e+06	2.70836e+06	1.25485e+06	1.06157e+06	1.18097e+06	892161	-0.994084	1.14724
Zbfn004208	C24H24O12	3-O-(3-Methoxy-4-hydroxybenzoyl)-4-O-caffeoylquinic acid	Phenolic acids	-	2.52206e+06	2.33252e+06	1.61657e+06	337966	351095	591859	-2.33684	1.40075
Zmhn001703	C13H16O10	5-O-Galloyl-D-hamamelose*	Phenolic acids	-	517118	668710	419789	299761	305939	337091	-0.768119	1.27596
MA10014775	C6H6O2	Hydroquinone	Phenolic acids	123-31-9	40566.6	25844.1	33489.7	46098.5	59728.6	52569.8	0.664982	1.22635
Lmsn004970	C24H24O12	3,6-Di-O-caffeoyl glucose*	Phenolic acids	-	3.9873e+06	3.61574e+06	2.18838e+06	476451	585154	984133	-2.2589	1.3671
Zbjn005476	C34H30O15	1,3,4-Tri-O-Caffeoyl Quinic Acid	Phenolic acids	-	4.91959e+06	4.06913e+06	7.46143e+06	2.73338e+06	1.63012e+06	4.24518e+06	-0.934237	1.05932
Zbfn005376	C24H24O11	2-Caffeoyl-6-(4-hydroxycinnamoyl)glucoside	Phenolic acids	-	821648	657441	404998	383409	117309	322768	-1.19405	1.06384
Lmmn000774	C15H20O9	Dihydrocaffeoylglucose*	Phenolic acids	-	906409	840394	921639	1.77513e+06	1.65338e+06	1.44292e+06	0.868347	1.41834
Lmsn004322	C24H24O12	1,6-Di-O-caffeoyl-β-D-glucose*	Phenolic acids	-	4.47717e+06	3.58609e+06	2.33823e+06	454648	593984	936308	-2.38962	1.37504
pmb3142	C13H16O8	Salicylic acid-2-O-glucoside	Phenolic acids	10366-91-3	4.06086e+06	4.27157e+06	3.32353e+06	8.38689e+06	8.29996e+06	9.03722e+06	1.14205	1.42407
pmn001468	C19H26O13	Sibiricose A3	Phenolic acids	139726-39-9	110491	99044.2	145327	49696.6	41635	52720.5	-1.30067	1.39472
Cmjn004337	C18H26O10	Benzyl-(2''-O-xylosyl)glucoside*	Phenolic acids	-	1.7962e+06	1.93893e+06	1.86067e+06	4.55034e+06	2.89905e+06	3.47627e+06	0.965302	1.34291
Labn004065	C15H18O9	4-Hydroxybenzoyl acetyl glucoside	Phenolic acids	-	153610	145340	136665	54959.9	26412.7	61796.4	-1.60533	1.32648
Lmsn002288	C21H28O14	1-O-Caffeoyl-(6-O-glucosyl)-β-D-glucose	Phenolic acids	-	203537	170358	192144	46910.8	61575.3	79932.7	-1.58696	1.39646
MWS1848	C8H8O2	Phenyl acetate	Phenolic acids	122-79-2	124717	104382	249476	250215	308230	434016	1.05226	1.12977
Ymjm000152	C12H16O7	p-Hydroxypheny-β-D-allopyranoside	Phenolic acids	-	118809	124046	134707	49781.5	53660.4	56502.3	-1.23915	1.44292
MWSmce675	C12H16O7	Arbutin	Phenolic acids	497-76-7	94628.7	74109.1	101112	40787.7	34387	45554	-1.16039	1.39057
Hmln000659	C13H16O10	3-O-Galloyl-D-glucose*	Phenolic acids	-	549186	763768	385520	330703	393977	376941	-0.624612	1.00736
mws2368	C8H10O2	Tyrosol; 4-Hydroxyphenylethanol	Phenolic acids	501-94-0	123473	122165	139360	67953.1	71994.3	72740	-0.856119	1.43548
MWSHC2022	C15H20O10	Glucosyringic acid	Phenolic acids	33228-65-8	6.61015e+06	6.98259e+06	4.75589e+06	1.25284e+06	963111	1.84307e+06	-2.17647	1.39634
MA10002917	C6H4N2O5	2,4-Dinitrophenol	Phenolic acids	51-28-5	175254	111477	166782	27729.1	29089.4	21817.1	-2.52789	1.42575
Lmqp002115	C10H12O5	Methyl Syringate	Phenolic acids	884-35-5	200262	240203	253367	47628.4	80816.6	88870.8	-1.67479	1.37265
MWSmce653	C9H10O2	2'-Hydroxy-4'-Methylacetophenone	Phenolic acids	6921-64-8	49131.5	40834.7	53314.7	135851	121636	131517	1.44094	1.43063
Zbfn003867	C23H24O12	2-O-(3,4-dihydroxyphenylacetyl)-6-O-caffeoylglucoside	Phenolic acids	-	196069	153614	205591	109467	62906.6	83412.7	-1.11826	1.32214
Smnn002694	C19H28O11	Osmanthuside H[2-(4-Hydroxyphenyl)ethyl-β-D-apiosyl-(1→6)-β-D-glucoside]	Phenolic acids	149155-70-4	1.19511e+07	1.38086e+07	6.71424e+06	1.56722e+07	1.62857e+07	1.93105e+07	0.658786	1.0708
Zmhn002301	C15H18O8	p-Coumaric acid-4-O-glucoside	Phenolic acids	117405-48-8	5.8867e+06	5.62412e+06	3.26245e+06	3.27207e+06	3.30899e+06	2.8091e+06	-0.653767	1.05676
Zmcn005156	C26H26O12	4,5-O-Dicaffeoylquinic Acid Methyl Ester	Phenolic acids	-	3.24037e+06	3.4622e+06	4.24876e+06	1.49174e+06	1.02399e+06	356119	-1.93106	1.25084
Zmln000668	C19H26O15	Monogalloyl-diglucose	Phenolic acids	-	19264.6	26455.3	22118.5	56943.9	64180.8	46025.3	1.30097	1.39537
MW0137992	C23H24O6	Dimethoxycurcumin	Phenolic acids	160096-59-3	35417.7	44500.8	56933.9	13792.6	6396.81	5079.03	-2.43721	1.3607
Hmsn001911	C13H18O8	Idesin	Phenolic acids	20331-85-5	2.46772e+07	2.40703e+07	1.61813e+07	3.75435e+06	4.37497e+06	5.54586e+06	-2.2473	1.41578
Lmsn004321	C22H22O13	1-O-Caffeoyl-3-O-galloyl-β-D-glucose	Phenolic acids	-	478467	479156	213781	181588	137663	184022	-1.21882	1.17613
pmn001319	C22H22O8	1-O-Feruloyl-3-O-p-Coumaroylglycerol	Phenolic acids	-	1034.59	2696.41	866.697	9579.37	22278.1	8894.95	3.14791	1.3469
Zbfn005497	C25H26O12	2-Feruloyl-6-caffeoyl glucoside	Phenolic acids	-	172989	99197.7	67921.7	37714.2	28519.1	21892.9	-1.94835	1.30592
pmb3061	C22H28O13	5-O-p-Coumaroylquinic acid O-glucoside	Phenolic acids	-	20804.5	40578.1	32917.1	52780.1	73807.5	98534.6	1.25538	1.23836
Lmgp002452	C14H18O9	2-Glucosyloxy-(4-hydroxyphenyl)acetic acid (Dhurrin acid)	Phenolic acids	-	287203	289444	1.21858e+06	1.53571e+06	1.2952e+06	1.16774e+06	1.15535	1.05805
pme0221	C8H8O3	Methyl salicylate	Phenolic acids	119-36-8	44473.5	41086.7	65164.2	26193.8	24123.8	15442.5	-1.19663	1.28751
Lmyn003835	C14H10O7	4-(3,4,5-Trihydroxybenzoxy)benzoic acid	Phenolic acids	-	20195.1	29642.9	32994.5	50063.7	47797.8	50493.2	0.840782	1.29874
Hmtn001120	C14H20O8	5-(2-Hydroxyethyl)-2-O-glucosylphenol*	Phenolic acids	-	1.02628e+07	8.38461e+06	1.05462e+07	819767	781501	636393	-3.70559	1.44761
Lmbp000728	C8H8O	(S)-2-Phenyloxirane	Phenolic acids	20780-54-5	2.51075e+06	2.14808e+06	1.7482e+06	1.04612e+07	1.01827e+07	1.24443e+07	2.36858	1.43695
pme3255	C11H14O2	Methyleugenol	Phenolic acids	93-15-2	200289	190675	244593	374503	356044	304166	0.703137	1.34724
Hmln003529	C18H26O10	Benzyl β-primeveroside	Phenolic acids	130622-31-0	2.08913e+06	2.04726e+06	1.74057e+06	4.43081e+06	2.45174e+06	3.61427e+06	0.83681	1.20847
MWSmce686	C9H10O5	Danshensu; Salvianic Acid A	Phenolic acids	76822-21-4	452589	1.0861e+06	779060	32365.6	46246.9	76785.7	-3.89868	1.40533
Lmsn003111	C15H18O8	1-O-p-Coumaroyl-β-D-glucose	Phenolic acids	7139-64-2	124285	166755	124086	283678	278805	407131	1.22386	1.35875
Jmwn002494	C15H18O8	(2E)-3-[4-(β-D-glucopyranoside)-phenylacrylic]-acid	Phenolic acids	-	239916	204010	155553	91073.5	58307.5	90724.5	-1.32004	1.33993
MWS5206	C9H10O4	4-Hydroxyphenyllactic Acid*	Phenolic acids	306-23-0	151806	253427	190878	262806	303185	373279	0.655962	1.14916
Hmtn001288	C9H10O4	Methyl 2,4-dihydroxyphenylacetate*	Phenolic acids	67828-42-6	214195	240543	142673	349292	287267	386174	0.775633	1.2169
Sazp001763	C16H22O9	4-Hydroxyphenyl 6-O-(2-Methyl-3-Hydroxypropionyl)-Beta-D-Galactopyranoside	Phenolic acids	-	573354	658777	491748	171297	93597.7	132890	-2.1156	1.40694
MWSmce364	C10H12O4	Xanthoxylin	Phenolic acids	90-24-4	21671	32915.9	21554.6	45649.5	60031.9	41142.1	0.947328	1.28261
pme3083	C8H7NO3	2-(Formylamino)benzoic acid	Phenolic acids	3342-77-6	101167	78595.6	104837	149629	159904	240481	0.95054	1.2738
Hmhn000927	C12H16O8	Phloroglucinol-1-O-β-D-glucopyranoside	Phenolic acids	-	99682.6	45012	116549	29376.8	15310.6	32564.7	-1.75775	1.23325
Wasn003200	C16H18O11	O-Feruloylgalactaric acid	Phenolic acids	-	97877	108778	75869.7	371803	138141	146480	1.21625	1.07446
Wafn001957	C15H16O11	2-O-Caffeoylglucaric Acid	Phenolic acids	-	4.57879e+06	3.24704e+06	4.60648e+06	9.80842e+06	8.73625e+06	5.39978e+06	0.945597	1.20416
pmb0752	C17H20O9	3-O-Feruloylquinic acid	Phenolic acids	1899-29-2	50015	58350	30010	179328	184797	123948	1.81852	1.36547
Hmgp001944	C29H36O15	Isoacteoside	Phenolic acids	61303-13-7	53189.1	136302	80413.2	523465	136362	159068	1.60123	1.01535
Zbjn004882	C34H30O15	1-O-Caffeoyl-4-(4'-Caffeoyl)Caffeoyl Quinic Acid	Phenolic acids	-	2.41265e+06	2.60461e+06	2.21325e+06	718776	522684	784942	-1.83518	1.42479
mws1686	C9H10O3	Paeonol	Phenolic acids	552-41-0	22358.1	24181.8	41895.8	95871.8	74464.3	81705.5	1.51096	1.35062
mws0027	C9H10O5	Syringic acid	Phenolic acids	530-57-4	250724	228831	259820	78557.7	42820.7	59121.4	-2.03431	1.41191
pmb3055	C22H26O14	p-Coumaroylquinic acid-4'-O-glucuronide	Phenolic acids	-	140257	134260	135448	311345	472101	428700	1.56399	1.41487
mws0467	C9H10O3	3-(4-Hydroxyphenyl)-propionic acid*	Phenolic acids	501-97-3	9	9	9	8198.87	8285.45	13226.5	10.1038	1.45085
Zmhn000892	C13H18O8	4-O-Glucosyl-3,4-dihydroxybenzyl alcohol	Phenolic acids	-	2.27368e+06	2.08681e+06	2.08393e+06	651727	302666	997472	-1.7232	1.28599
Zbjn003642	C22H28O13	1-O-rhamnose-3-O-Caffeoyl Quinic Acid	Phenolic acids	-	1.93519e+06	2.35876e+06	2.01966e+06	876808	1.03537e+06	1.16014e+06	-1.03914	1.39915
Hmcn001296	C21H28O13	Cistanoside F	Phenolic acids	97411-47-7	27967	11496.4	14142.6	50480.7	58850.3	61758.3	1.67428	1.32672
mws1212	C11H12O4	Ferulic acid methyl ester	Phenolic acids	2309-07-1	170335	58447.3	169476	69283.6	37417.7	21722.9	-1.63279	1.10057
pmb3062	C17H22O10	1-O-Eudesmoylquinic acid	Phenolic acids	-	271142	333720	252046	86019.2	57909	48504.5	-2.15479	1.40867
pmb3064	C22H28O13	3-O-p-Coumaroylquinic acid-O-glucoside	Phenolic acids	-	205440	255953	126255	78614.5	67458.5	106444	-1.21857	1.24385
Xmyn004302	C20H34O11	Ginkgoside A	Phenolic acids	-	1.8646e+06	2.81673e+06	1.46984e+06	3.82346e+06	4.44173e+06	3.2419e+06	0.903592	1.22742
Zmpn001713	C6H5NO3	3-Nitrophenol	Phenolic acids	554-84-7	67619	56882.7	58059.3	23340	35010	42966.1	-0.849515	1.24201
mws0749	C7H6O3	4-Hydroxybenzoic acid	Phenolic acids	99-96-7	2.21165e+06	2.0137e+06	2.32699e+06	1.15465e+06	585553	1.76383e+06	-0.902995	1.08912
Wbmp003752	C27H30O15	Cimicifugic acid E-glucose*	Phenolic acids	-	2.51592e+06	2.08721e+06	3971295	4.92351e+06	5.90849e+06	5.3418e+06	0.915546	1.24796
Zmhn001793	C15H18O9	6-O-Caffeoyl-D-glucose*	Phenolic acids	-	1.09365e+06	1.54048e+06	1.40515e+06	1.70704e+06	3.61814e+06	1.60726e+06	0.779264	0.950531
Lmqn005937	C25H26O10	Juglanoside J	Phenolic acids	-	53976.8	48345	97802.4	239020	126556	213978	1.53405	1.26954
pmb0108	C19H18O8	Feruloyl syringic acid	Phenolic acids	-	53351.8	45010	57862.1	63977.7	152108	95500.7	0.996015	1.12542
pmb3317	C16H20O10	Quinacyl syringic acid	Phenolic acids	-	2.07792e+06	1.92102e+06	2.32727e+06	394364	292171	404616	-2.53549	1.44165
Lmsp004521	C29H24O15	1-O-Cinnamoyl-4,6-(S)-HHDP-β-D-glucose*	Phenolic acids	-	53526.7	68355	30010	80264.1	66013.9	130116	0.863683	1.00847
Zbjn003605	C31H34O17	1,4-O-di-Caffeoyl-3-O-glucoside Quinic Acid*	Phenolic acids	-	1.49767e+07	10600680	3.42539e+06	3.85535e+06	2019220	3.36218e+06	-1.65073	1.0454
pmp000086	C13H16O6	1-Feruloyl-sn-glycerol	Phenolic acids	-	13363	9620.12	18340	40347.6	50015	25013.8	1.48133	1.27915
mws1521	C13H18O7	Salicin	Phenolic acids	138-52-3	16099.2	8926.47	10788.6	10005	6470.46	4991.98	-0.738383	1.01457
Lazn005243	C12H18O4	3-(3,4-Dimethoxyphenyl)-1-propanol	Phenolic acids	-	100668	26714.6	112199	224316	136003	189547	1.19856	1.03048
MWSmce264	C8H10O3	Hydroxytyrosol	Phenolic acids	10597-60-1	273459	302150	419550	94285.9	78527.4	68200.7	-2.04581	1.41754
pmn001523	C21H14O13	Trigallic acid	Phenolic acids	2131-66-0	15114	8340	56104.2	9	9	9	-11.5248	1.43827
Zmhn005413	C15H12O9	p-Dimeric galloyl methyl ester	Phenolic acids	-	5005.17	5440.12	8925.66	5115.84	3400.95	2049.13	-0.874476	1.02634
Zmln000899	C15H20O9	Syringaldehyde-4-O-glucoside	Phenolic acids	-	602321	562658	271193	188307	202220	263137	-1.13561	1.16341
Lmap001661	C17H24O9	Grevilloside C	Phenolic acids	1094004-47-3	63744.9	83274.6	66257.5	19821.4	18668.3	9100.24	-2.164	1.37228
Hmgn002038	C29H34O16	β-Oxoacteoside	Phenolic acids	-	26946.7	15770.8	18789.3	60069.8	26943	33804	0.974003	1.08122
mws0532	C36H30O16	Lithospermic acid B*	Phenolic acids	121521-90-2	16520.6	22577.3	24248.5	3621.9	5428.23	2525.59	-2.45216	1.39319
MA10107783	C10H8O5	3-[(1-Carboxyvinyl)oxy]benzoic acid	Phenolic acids	16929-37-6	15005	22688.9	36525.3	5262.92	5005	11670	-1.75837	1.24614
Zbfn004301	C23H24O11	2-O-(4-carboxylic acid phenethyl)-6-O-caffeoyl glucoside	Phenolic acids	-	119039	95782.9	178803	54061.5	38167.7	78900.9	-1.20173	1.21955
mws4182	C36H30O16	Salvianolic acid B*	Phenolic acids	115939-25-8	16514	17334.6	15898.7	3779.54	8503.97	4526.77	-1.56527	1.32987
Qahn004351	C29H36O15	Magnoloside D*	Phenolic acids	1418309-03-1	3628.41	7400.56	6670	8340	8985.44	15875.4	0.907557	1.04614
pmn001356	C36H30O16	Salvianolic acid L*	Phenolic acids	-	11986.3	28735.7	22020.8	5419.52	6103.37	8566.58	-1.64301	1.28289
Lmhn003799	C24H22O12	Feruloylferuloyltartaric acid	Phenolic acids	-	15078.5	8340	6324.06	23395	12155.3	23327.3	0.985188	1.04956
Hmln002996	C29H36O16	β-Hydroxyacteoside	Phenolic acids	95587-86-3	21115.9	29930.5	28340	117105	93812.5	33340	1.62144	1.13929
Wbmp003643	C33H40O19	Cimicifugic acid E-glucose-rhamnose*	Phenolic acids	-	67912	109242	52671.8	15757.6	32510.3	15005	-1.86088	1.29239
MWS20182	C10H12O4	Dihydroferulic Acid	Phenolic acids	1135-23-5	28662.1	19678.5	26664.7	18664.9	14251.1	9527.39	-0.821449	1.15248
Zmgn004894	C8H8O3	Methyl 4-hydroxybenzoate*	Phenolic acids	99-76-3	29286.6	21733	29256	19505.2	10481.8	8982.73	-1.04261	1.21038
mws1297	C13H18O6	Benzyl glucoside	Phenolic acids	4304-12-5	7039.95	3927.88	1670	14188.8	11309.1	7039.95	1.36437	1.09867
mws0921	C9H10O2	p-Coumaryl alcohol	Phenolic acids	3690-05-9	4959.81	2483.1	6067.56	6670	8340	9687.74	0.870301	1.08393
Lmrn003000	C9H10O3	2-Hydroxy-3-phenylpropanoic acid	Phenolic acids	7326-19-4	11227.3	17014.5	5744.81	2843.25	3515.23	7902.09	-1.25293	1.0215
Lmmp003087	C14H18O9	Mudanoside A	Phenolic acids	-	124368	145597	194897	146721	311334	324882	0.752095	0.924455
MWSHC20171	C16H22O7	Citrusin C; Eugenol Glucoside	Phenolic acids	18604-50-7	563.47	3964.74	1833.66	11585.1	10576	2777.76	1.97087	1.03497
Lmjp003822	C26H26O12	3,5-O-Dicaffeoylquinic Acid Methyl Ester*	Phenolic acids	159934-13-1	147914	119402	159559	98393.5	61043.5	86109.3	-0.797817	1.25725
Hmhn003067	C15H18O8	Phenylpropionic acid-O-β-D-glucopyranoside*	Phenolic acids	-	267624	283639	207391	115592	65101.7	142834	-1.22955	1.26813
mws1078	C7H7NO2	Anthranilic Acid	Phenolic acids	118-92-3	29973.3	20695.3	48576.8	64987	97751.7	38345	1.01872	1.00391
WaYn005032	C22H22O11	Gentisic acid 2-O-(6''-O-p-coumaroyl)Glucoside*	Phenolic acids	-	117873	89292.5	59995.3	277327	229038	167761	1.33531	1.29277
Lmtn003598	C18H24O8	3-Prenyl-4-O-glucosyloxy-4-hydroxybenzoic acid	Phenolic acids	-	29298	30913.3	60364.1	53124.8	51004	106523	0.804923	0.920037
mws1506	C29H36O16	Plantamajoside	Phenolic acids	104777-68-6	6670	53082.9	80054.2	208898	71827.6	146880	1.61284	0.950527
MWS20202	C20H20O14	1,6-Di-O-galloyl-β-D-glucose	Phenolic acids	-	12382.4	8917.79	9630.77	10213.5	1670	5005	-0.873013	0.903648
Wasn002933	C16H22O10	1-O-(3,4,5-Trimethoxybenzoyl)-B-D-Glucopyranoside	Phenolic acids	-	580662	209439	335615	242133	198286	131024	-0.978159	0.970773
mws1153	C31H38O16	2'-Acetylacteoside	Phenolic acids	94492-24-7	35533.6	80565.3	63390.4	40531.4	32679.1	33611.2	-0.748693	0.989694
Lmfn001584	C21H22O14	Methyl 4,6-di-O-galloyl-D-glucoside	Phenolic acids	-	16583	20351.3	11954.9	9	1670	5005	-2.87073	0.987528
Lmgn002250	C31H34O17	Dicaffeoylquinic acid-O-glucoside	Phenolic acids	-	98935.4	65020	72806.3	64930.3	18272.3	43148.6	-0.905995	0.999473
mws2120	C13H8O8	Brevifolin carboxylic acid	Phenolic acids	18490-95-4	54790.4	62445.9	79454.9	59715	18340	43228.3	-0.697551	0.909736
MWSmce429	C8H8O3	2',6'-Dihydroxyacetophenone	Phenolic acids	699-83-2	149181	177394	153001	84581.7	116431	16261.1	-1.14225	0.951198
Lmyn003028	C19H28O11	Benzyl-β-gentiobioside*	Phenolic acids	56775-64-5	30724.4	53985.7	60927.7	20989.8	3914.61	31613.2	-1.36561	0.985244
pmn001534	C34H28O22	1,2,3,6-Tetra-O-galloyl-β-D-glucose	Phenolic acids	79886-50-3	622.765	9	43714.4	9	9	9	-10.6816	0.955421
pmb0475	C29H34O18	Gallic acid-4-O-(6'''-feruloyl)sophoroside	Phenolic acids	-	322542	400522	274477	337070	163783	108028	-0.712215	0.937202
Lmfn001344	C20H20O13	Maplexin C (2,3-Di-O-Galloyl-1,5-Anhydro-D-Glucitol)*	Phenolic acids	-	5781.05	10743.4	8158.62	5374.71	6670	2688.7	-0.74443	0.930153
MWSHC20170	C13H18O6	Phenylmethyl β-L-glucopyranoside	Phenolic acids	176018-22-7	10952.8	25556.1	7536.13	31519.6	33297.8	17113.8	0.895434	0.948939
Lmtn002233	C15H20O8	Androsin	Phenolic acids	531-28-2	1.08693e+06	975565	898004	1.39122e+06	3642680	1.18726e+06	1.07134	0.960972
pme2527	C5H12N2O2	L-Ornithine	Amino acids and derivatives	70-26-8	200262	102355	575159	431660	546231	589786	0.836704	0.905701
Zmdp001857	C14H18N2O6	γ-Glutamyltyrosine	Amino acids and derivatives	7432-23-7	25657.8	53416.4	68319.4	94427.7	77416.8	66430.3	0.692952	0.958593
ZbWp000360	C10H19NO7	N-(1-deoxy-1-xylosyl)valine	Amino acids and derivatives	-	42082.9	67765	22568.8	16675	35922.4	9882.64	-1.08362	0.903002
pme2890	C8H16N2O4S2	L-Homocystine	Amino acids and derivatives	626-72-2	39974.4	54508	84003.7	38544.2	35151.3	41550.8	-0.631091	0.97213
pme0014	C5H9NO4	L-Glutamic acid	Amino acids and derivatives	56-86-0	1.32563e+07	1.26181e+07	1.4066e+07	9.52054e+06	7.73267e+06	6.22221e+06	-0.766698	1.31641
pme1086	C10H17N3O6S	Glutathione reduced form	Amino acids and derivatives	70-18-8	126919	321578	279918	1.37672e+06	5.29596e+06	3.68996e+06	3.83049	1.35782
mws4516	C5H7NO3	Pyroglutamic acid	Amino acids and derivatives	4042-36-8	2.96512e+07	2.30941e+07	3.23063e+07	4.73609e+07	4.99723e+07	4.74379e+07	0.767365	1.35792
MWS1926	C6H13NO2	DL-Leucine*	Amino acids and derivatives	328-39-2	6.62811e+07	6.24762e+07	8.12083e+07	4.37429e+07	4.38809e+07	3.98852e+07	-0.719554	1.37374
mws1587	C6H13NO2	L-Norleucine*	Amino acids and derivatives	327-57-1	6.62811e+07	6.24762e+07	8.12083e+07	4.37429e+07	4.38809e+07	3.98852e+07	-0.719554	1.37374
Zbqn001652	C8H11NO5	N-malonylproline	Amino acids and derivatives	-	598461	354971	803267	25544.2	24204.1	26707.2	-4.5221	1.43647
ML10181668	C6H11NO2	Cycloleucine	Amino acids and derivatives	52-52-8	1.61236e+07	1.11317e+07	1.96635e+07	2.78568e+07	2.77643e+07	2.42369e+07	0.76727	1.23231
pme0008	C6H13N3O3	L-Citrulline	Amino acids and derivatives	372-75-8	534111	339038	886373	1.9004e+06	2.29919e+06	2.2238e+06	1.86815	1.33983
Lmbp000123	C6H13NO2S	L-Homomethionine	Amino acids and derivatives	25148-30-5	2.6238e+06	1.59946e+06	1.87114e+06	5.59025e+06	5.01641e+06	3.84664e+06	1.24584	1.34101
MWS04412	C8H18N2O2	N(6),N(6)-Dimethyl-L-lysine	Amino acids and derivatives	2259-86-1	1.51712e+06	680993	6.50786e+06	1.79574e+07	1.94517e+07	2.46122e+07	2.83269	1.26397
Hmsp000364	C7H13NO2	L-Cyclopentylglycine	Amino acids and derivatives	2521-84-8	632786	810940	747114	344773	300464	299322	-1.21377	1.42302
Zazp002547	C11H12N2O2	cyclo-(Gly-Phe)	Amino acids and derivatives	10125-07-2	4.7133e+06	3.41619e+06	8.96514e+06	1.17891e+07	1.04671e+07	9.11919e+06	0.876091	1.09991
MWS04447	C6H11NO2	Homoproline	Amino acids and derivatives	56879-46-0	947078	912869	1.70388e+06	2.51288e+06	2.81017e+06	3.41322e+06	1.29359	1.30882
Zbqp003189	C10H20N2O3	Val-Val	Amino acids and derivatives	3918-94-3	446716	871731	673047	238635	143820	391057	-1.36436	1.19417
Lmqp000427	C6H11NO3	N-Methyl-Trans-4-Hydroxy-L-Proline	Amino acids and derivatives	4252-82-8	1.8432e+06	1.33133e+06	1.2639e+06	372495	331903	308051	-2.1322	1.42963
pme0075	C7H11NO5	N-Acetyl-L-glutamic acid	Amino acids and derivatives	1188-37-0	538647	400391	708272	1.18357e+06	1.27244e+06	1.46668e+06	1.25173	1.34774
pme3193	C4H7NO3	N-Acetyl-L-glycine	Amino acids and derivatives	543-24-8	36889.6	24932.3	25443.4	55666.8	35173.1	54217.1	0.73314	1.14251
mws0254	C6H9N3O2	L-Histidine	Amino acids and derivatives	71-00-1	2.68862e+06	2.92539e+06	7.00798e+06	3.12121e+07	3.1655e+07	3.02106e+07	2.8825	1.39274
Zmdp000292	C7H16N4O2	Arginine methyl ester*	Amino acids and derivatives	-	1.5508e+06	1.03418e+06	1.82132e+06	8.09068e+06	4.1582e+06	4.22104e+06	1.90219	1.33377
mws0260	C6H14N4O2	L-Arginine	Amino acids and derivatives	74-79-3	1.74452e+06	534130	6.50771e+06	1.88348e+07	2.04194e+07	2.42503e+07	2.85352	1.24573
Zmyn000155	C7H14N2O3	N-α-Acetyl-L-ornithine	Amino acids and derivatives	6205-08-9	150014	72521.9	644329	1.29545e+06	1.45955e+06	1.33898e+06	2.23962	1.2118
MWSprf117	C11H12N2O3	5-Hydroxy-DL-tryptophan(5-HTP)	Amino acids and derivatives	56-69-9	2.05389e+06	1.29329e+06	1.86693e+06	4.48954e+07	3.33587e+07	6.45853e+07	4.77583	1.43622
pme0026	C6H14N2O2	L-Lysine	Amino acids and derivatives	56-87-1	7.67556e+06	3.93939e+06	2.15088e+07	2.94778e+07	2.54232e+07	2.01548e+07	1.1801	1.04166
mws0224	C5H11NO2S	DL-Methionine	Amino acids and derivatives	59-51-8	755575	934475	734904	1.7609e+06	1.70844e+06	1.43591e+06	1.01637	1.40123
MWS04559g	C9H11NO3	3-Hydroxy-L-phenylalanine*	Amino acids and derivatives	587-33-7	3.37596e+07	3.08878e+07	3.28571e+07	7.06775e+06	9.51274e+06	5.93213e+06	-2.11473	1.42528
pme1286	C14H20N6O5S	S-(5'-Adenosy)-L-homocysteine	Amino acids and derivatives	979-92-0	955508	964806	1.01253e+06	1.97006e+06	2.15132e+06	1.66108e+06	0.979384	1.41747
mws0805	C11H19NO9	N-Acetylneuraminic acid	Amino acids and derivatives	131-48-6	3340	4386.62	9638.55	21407.9	67596.9	62600	3.12605	1.32238
mws4176	C12H16N2O3	L-Alanyl-L-Phenylalanine	Amino acids and derivatives	3061-90-3	179699	132672	199359	652146	637479	857900	2.06922	1.418
MWS4296	C11H14N2O3	Glycylphenylalanine	Amino acids and derivatives	3321-03-7	311249	219137	350329	455997	347764	533931	0.602999	1.07497
Wcdp002433	C11H12N2O2	L-Tryptophan*	Amino acids and derivatives	73-22-3	2.96316e+07	1.63578e+07	4.60237e+07	6.30153e+07	5.05001e+07	6.06272e+07	0.920357	1.09882
pmb2857	C11H19NO9	L-Glutamic acid-O-glycoside	Amino acids and derivatives	-	12283	16504.6	19538.3	40575.2	85206.4	64973.8	1.98086	1.35919
mws1050	C5H9NO4	O-Acetylserine	Amino acids and derivatives	5147-00-2	269784	177817	435482	426682	660031	551635	0.89162	1.09898
mws0629	C13H16N2O5	L-Aspartyl-L-Phenylalanine	Amino acids and derivatives	13433-09-5	80257.4	102296	99500.8	395026	346307	309493	1.89748	1.43503
pme0006	C5H9NO2	L-Proline*	Amino acids and derivatives	147-85-3	4.88332e+06	5.05921e+06	5.58672e+06	628931	674728	1.14872e+06	-2.66273	1.42462
Zmdp000972	C4H9NO2S	S-Methyl-L-cysteine	Amino acids and derivatives	1187-84-4	1.35731e+07	1.24625e+07	1.4749e+07	3.22744e+06	4.88943e+06	3.41157e+06	-1.82283	1.41783
Zbqn003921	C12H13NO5	N-carboxy-N-(2-oxo-2-phenylethyl)-L-alanine	Amino acids and derivatives	-	48961.8	41146.6	63121	199038	175709	138736	1.74463	1.40263
MWS0611	C6H12N2O3	D-Alanyl-D-Alanine	Amino acids and derivatives	923-16-0	300966	279612	467531	28345.6	19629.6	51036.1	-3.40405	1.40725
pme0021	C9H11NO2	L-Phenylalanine	Amino acids and derivatives	63-91-2	2.97778e+06	1.97978e+06	3.0456e+06	4.93159e+06	4.48952e+06	3.94558e+06	0.740001	1.25312
MW0106040	C6H13NO4	Bicine	Amino acids and derivatives	150-25-4	3.78627e+06	3.38637e+06	3.56317e+06	1.27281e+06	1.25951e+06	1.53989e+06	-1.39855	1.43805
pme0193	C5H10N2O3	L-Glutamine	Amino acids and derivatives	56-85-9	9.3636e+06	3.98788e+06	2.24319e+07	3.88231e+07	2.69499e+07	1.97938e+07	1.25776	1.02336
Zmjp000182	C7H16N4O2	N-Monomethyl-L-arginine*	Amino acids and derivatives	17035-90-4	1.68992e+06	1.64565e+06	5.61087e+06	8.99228e+06	7.66579e+06	8.26963e+06	1.47836	1.19772
MWS0132	C20H32N6O12S2	Oxiglutatione	Amino acids and derivatives	27025-41-8	202087	314885	333900	736548	1.17185e+06	922270	1.73413	1.37482
mws3133	C7H11NO4	Oxaceprol	Amino acids and derivatives	33996-33-7	751764	773849	701212	575032	333420	285716	-0.898982	1.22304
Lmhp001430	C10H14N2O4	Cyclo(Pro-Glu)	Amino acids and derivatives	-	581690	620978	874158	453555	263822	462842	-0.815326	1.15951
pme3388	C7H16N4O2	Homoarginine	Amino acids and derivatives	156-86-5	675621	427728	1.51464e+06	2.05614e+06	2.10818e+06	2.1852e+06	1.27819	1.17374
pme0170	C8H16N4O3	N-Acetyl-L-Arginine	Amino acids and derivatives	155-84-0	134895	203334	150705	467467	438997	389171	1.40595	1.40338
pme3382	C6H11NO4	N-Acetyl-L-threonine	Amino acids and derivatives	17093-74-2	222231	166928	290180	104645	132406	188077	-0.676233	1.03937
Zmgn001039	C9H17NO6S	S-Ribosyl-L-homocysteine	Amino acids and derivatives	-	438724	326402	601528	2.12183e+06	2.04775e+06	2.18139e+06	2.21633	1.41519
MWS4471	C6H10N2O4	N-Alpha-Acetyl-L-Asparagine	Amino acids and derivatives	4033-40-3	536822	724280	321569	186725	190992	224217	-1.39468	1.28028
pmb2855	C11H20N2O8	L-Glutamine-O-glycoside	Amino acids and derivatives	-	36847.2	48294	52286.7	124019	186890	175189	1.82257	1.40513
mws0193	C7H15N3O3	L-Homocitrulline	Amino acids and derivatives	1190-49-4	591888	412200	577353	1.29796e+06	1.42031e+06	1.24149e+06	1.32417	1.40429
mws0250	C9H11NO3	L-Tyrosine*	Amino acids and derivatives	60-18-4	3.03441e+07	3.11729e+07	2.5749e+07	5.90724e+06	8.5963e+06	5.49952e+06	-2.1252	1.42107
MWS0631	C3H7NO5S2	S-Sulfo-L-Cysteine	Amino acids and derivatives	1637-71-4	12137.2	7023.31	12215.9	31418.2	14719.6	18118.5	1.03415	1.10897
mws5035	C15H22N2O3	L-Leucyl-L-phenylalanine	Amino acids and derivatives	56217-82-4	59127.5	71858.9	82720.9	153309	142977	183804	1.16767	1.3876
MW0106999	C11H22N4O4	L-Glutaminyl-L-lysine	Amino acids and derivatives	45234-03-5	62623.5	51300.7	7567.67	1.983e+06	898131	2.23561e+06	5.39629	1.36478
Zbqn004681	C13H14N2O3	N-acetyl-tryptophan	Amino acids and derivatives	-	35010	27021	83365	8262.59	24044	19513.9	-1.48839	1.05949
mws0582	C11H19N3O6S	S-(Methyl)glutathione	Amino acids and derivatives	2922-56-7	134802	139216	178711	290513	236582	173952	0.630862	1.12435
MW0109010	C8H13NO6	Homoserine, O-succinyl-	Amino acids and derivatives	-	125052	156758	225204	36954.1	42779.1	57888.1	-1.88132	1.38018
Zmgn002106	C11H13NO3	N-Acetyl-L-phenylalanine	Amino acids and derivatives	2018-61-3	188363	163371	355169	117427	78245.7	119526	-1.16525	1.18558
Zbqn002253	C9H17NO5	6-(((S)-1-carboxyethyl)amino)-4-hydroxyhexanoicacid	Amino acids and derivatives	-	1.82797e+06	1.96895e+06	2.24802e+06	3.58373e+06	2.74411e+06	2.84742e+06	0.602021	1.29728
Zbqp003444	C10H20N2O3	(S)-4-amino-5-oxo-5-(pentylamino)pentanoic acid	Amino acids and derivatives	-	26121.3	20005	21999.5	239319	180825	280083	3.36155	1.43941
Smjp002269	C18H17NO5	N-[3-(4-Hydroxyphenyl)acryloyl]-L-tyrosine	Amino acids and derivatives	77201-66-2	218712	226193	154412	67512	61743.4	80025	-1.51788	1.40065
pme0057	C4H9NO2S	L-Homocysteine	Amino acids and derivatives	6027-13-0	387692	414218	306005	151445	119900	124921	-1.48331	1.4159
MW0108066	C11H23N3O3S	Lys-Met	Amino acids and derivatives	97729-52-7	157146	168159	158154	26239.6	42858.4	132878	-1.25921	1.10231
pmb0034	C10H16N2O7	L-α-Glutamyl-L-Glutamic Acid	Amino acids and derivatives	3929-61-1	96715.3	178494	260745	76031.7	71163.8	103967	-1.09349	1.08571
mws0875	C5H10N2O3S	L-Cysteinyl-L-glycine	Amino acids and derivatives	19246-18-5	23910.6	98660.8	113592	449254	2.03222e+06	1.3741e+06	4.02908	1.31166
pmb0464	C16H27NO14	L-Aspartic acid-O-diglucoside	Amino acids and derivatives	-	1.54008e+06	995312	1.4043e+06	192814	177112	309444	-2.53581	1.41289
MWS4309	C13H15N3O3	Glycyl-tryptophan	Amino acids and derivatives	2390-74-1	209094	214815	184976	339401	284261	370996	0.708033	1.35859
Lmrj002087	C10H18N2O5	L-Isoleucyl-L-Aspartate	Amino acids and derivatives	-	189318	151520	168202	383792	407085	302334	1.10272	1.39646
mws0520	C11H13NO4	N-Acetyl-L-tyrosine	Amino acids and derivatives	537-55-3	59789.7	40299.3	49668.7	33155.2	14999.3	23054.3	-1.0725	1.21986
pme3827	C9H11NO4	3,4-Dihydroxy-L-phenylalanine (L-Dopa)	Amino acids and derivatives	59-92-7	154610	88918.6	100553	28173.2	73802.6	58101.9	-1.10398	1.11816
Lmrj002698	C10H16N2O2	Cyclo(Pro-Val)	Amino acids and derivatives	5654-87-5	15606.6	26403.2	35733.8	13340	14773.8	9713.28	-1.0393	1.13218
Lmhp002764	C11H18N2O2	Cyclo(Pro-Leu)	Amino acids and derivatives	5654-86-4	11185.1	6670	7751.16	18340	13762.3	15005	0.879454	1.26617
Lmhp002001	C14H20N2O3	L-Valyl-L-Phenylalanine	Amino acids and derivatives	3918-92-1	13340	20341.7	28139	46935.7	33639.8	35364.9	0.907222	1.17379
pme0137	C7H12N2O4	N-Acetyl-L-Glutamine	Amino acids and derivatives	2490-97-3	53823.1	64021.3	71550.1	17780.1	36714.5	52044.9	-0.830006	1.03435

## Sheet: Table S2
Table S2 Number of differentially accumulated metabolites (DAMs) in autotetraploid stevia with respect to the diploid parent.
Calss	Autotetraploid stevia
	Up	Down
Amino acids and derivatives	48	31
Lipids	34	17
Nucleotides and derivatives	35	5
Organic acids	24	26
Flavonoids	144	86
Phenolic acids	73	100
Alkaloids	38	48
Terpenoids	38	13
Tannins	6	3
Lignans and Coumarins	20	31
Others	62	34
Total	522	394

## Sheet: TableS3
Table S3 Differential expressed genes (DEGs) detected between diploid and autotetraploid of stevia.
Gene_ID	Chr	Start	End	DSL_1	DSL_2	DSL_3	TSL_1	TSL_2	TSL_3	Log2FC	P-value	Regulated
Streb.1G051180	Chr1	143937219	143939714	3.4103	4.3523	4.7523	1.0958	1.4794	1.3369	-1.68733	2.07846e-06	down
Streb.1G051170	Chr1	143932523	143934935	3.613	5.2158	3.1789	0.6451	0.968	1.2512	-2.0911	1.42443e-06	down
Streb.1G051160	Chr1	143925666	143928839	10.0281	6.8505	3.4646	0.4326	0.1619	0.9681	-3.72435	1.40951e-08	down
Streb.1G051140	Chr1	143863818	143866561	12.3691	13.5374	15.4789	8.8227	6.6056	4.7305	-1.04693	0.00130685	down
Streb.1G051130	Chr1	143849016	143853768	3.6301	2.8527	5.7636	1.5386	0.969	2.1064	-1.40324	0.0192348	down
Streb.1G051120	Chr1	143836141	143836911	3.8721	2.1541	2.8001	0	0	0	-7.80942	3.61793e-08	down
Streb.1G051070	Chr1	143786610	143787391	71.5998	52.5293	28.8424	1.5811	0.9094	0.697	-5.60999	2.15231e-32	down
Streb.1G050950	Chr1	143668733	143669562	4.2755	7.247	7.3604	0.3792	0.6644	0.3678	-3.75354	5.29575e-11	down
Streb.1G050940	Chr1	143665436	143667751	10.1299	15.8079	15.4696	3.9274	4.0203	5.5161	-1.63382	2.82139e-06	down
Streb.1G050890	Chr1	143577752	143578090	55.5344	51.9316	45.7521	5.9684	8.2296	11.4153	-2.59346	4.1907e-15	down
Streb.1G050870	Chr1	143500584	143505552	62.2158	41.2044	43.3193	109.55	115.056	103.1	1.14949	1.78482e-06	up
Streb.1G050830	Chr1	143439377	143445254	6.0521	5.9595	8.973	15.0901	15.0739	13.9091	1.06879	8.15408e-06	up
Streb.1G050690	Chr1	143159467	143162178	0.3721	0.7607	1.3011	12.1844	20.0436	13.8964	4.23301	8.05563e-18	up
Streb.1G050680	Chr1	143145554	143151644	146.553	107.04	68.3995	44.7405	27.6476	38.0184	-1.56448	2.00267e-05	down
Streb.1G050620	Chr1	143112987	143113911	7.0071	3.9929	6.3126	25.8554	28.0443	23.5865	2.16225	1.91351e-12	up
Streb.1G050550	Chr1	143042847	143043161	4.642	8.436	7.5751	0.1784	0.8683	0.3461	-3.90197	3.23648e-06	down
Streb.1G050450	Chr1	142923833	142925077	6.4092	12.7001	9.7209	4.2027	3.0506	4.2139	-1.35129	0.00156351	down
Streb.1G050380	Chr1	142847870	142851024	39.0468	50.3777	36.1586	17.5288	19.0201	15.5133	-1.29101	3.27747e-07	down
Streb.1G050300	Chr1	142588429	142590862	4.3922	3.1975	3.5209	1.5401	1.5682	2.1829	-1.0778	0.00124346	down
Streb.1G050290	Chr1	142573874	142576427	146.589	344.642	257.753	53.2844	60.4964	59.7108	-2.13182	1.46812e-09	down
Streb.1G050270	Chr1	142510326	142514952	8.4921	8.7034	10.4357	2.4594	1.3003	1.7078	-2.34582	1.72795e-13	down
Streb.1G050240	Chr1	142475951	142478351	128.172	56.7161	50.059	4.5198	7.2682	10.418	-3.4146	1.81694e-13	down
Streb.1G050180	Chr1	142338916	142341898	1.9079	4.1993	10.7933	2.2684	0.5329	0.6827	-2.2636	0.0044435	down
Streb.1G050150	Chr1	142268553	142270015	0.0833	0	0.0777	29.004	20.49	22.7627	8.83231	2.48672e-28	up
Streb.1G050140	Chr1	142239720	142241336	0.1507	0.2397	0.1054	4.3447	3.6198	5.3257	4.72191	1.21558e-17	up
Streb.1G050080	Chr1	142147755	142149289	8.6924	4.364	5.6628	0.5126	0.6771	0.7457	-3.2769	3.07464e-14	down
Streb.1G050070	Chr1	142105296	142106916	5.7506	5.3619	7.3952	1.1095	1.3161	1.4794	-2.24773	7.82851e-13	down
Streb.1G050040	Chr1	142086690	142090856	3.0859	1.9083	1.6986	0.2175	0.481	0.1917	-2.92137	3.80741e-08	down
Streb.1G049980	Chr1	141995734	141997336	16.11	17.9297	12.7539	5.1365	4.2228	5.2231	-1.70187	8.38791e-09	down
Streb.1G049970	Chr1	141980340	141983641	11.2351	14.9365	27.0002	4.243	4.6714	3.3728	-2.10936	2.29862e-07	down
Streb.1G049950	Chr1	141965066	141970350	7.8426	6.8337	5.8669	2.3215	2.1807	2.3037	-1.6079	5.60583e-09	down
Streb.1G049760	Chr1	141662607	141666439	4.7986	4.1643	7.6672	17.8555	14.7164	11.1419	1.39758	1.99173e-05	up
Streb.1G049750	Chr1	141659498	141659836	0	0	0.2228	56.2025	62.2106	9.8321	9.03301	4.13181e-10	up
Streb.1G049740	Chr1	141656271	141657393	0	0.2964	0	1.9562	2.0504	1.3133	4.08854	0.000752647	up
Streb.1G049720	Chr1	141647013	141647642	2.6111	3.3392	2.0741	0.3568	0.2605	0.2595	-3.21851	4.27274e-05	down
Streb.1G049680	Chr1	141617825	141621900	1.1077	1.7447	2.0659	5.1093	6.5643	8.5885	2.03153	5.56336e-06	up
Streb.1G049550	Chr1	141454212	141456998	3.4142	3.1024	4.2267	1.3575	1.4799	0.9479	-1.50992	0.000537493	down
Streb.1G049300	Chr1	141113425	141115238	5.4079	6.2219	3.0474	0	0	0	-9.58875	9.80528e-13	down
Streb.1G049290	Chr1	141067346	141093736	11.2851	13.3139	9.9636	0.1538	0.3442	0.2386	-5.56867	8.96465e-55	down
Streb.1G049280	Chr1	141032498	141049785	5.2734	5.6386	2.9047	0.2036	0.0661	0.1975	-4.91437	2.96675e-19	down
Streb.1G049270	Chr1	140992670	141004916	9.7373	8.4426	5.5681	0.1371	0.2002	0.0222	-6.0679	1.71176e-28	down
Streb.1G049240	Chr1	140874465	140885248	10.5858	10.2943	6.1187	0.0946	0.1841	0.0917	-6.20863	8.64882e-33	down
Streb.1G049200	Chr1	140797577	140803354	10.1422	4.6632	5.239	0.718	0.9827	1.4795	-2.6624	2.96695e-09	down
Streb.1G049190	Chr1	140755582	140758771	13.3867	11.8806	10.5834	0.4794	0.4106	0.4649	-4.74001	7.75463e-60	down
Streb.1G049160	Chr1	140645370	140654225	0.6616	0.458	0.7197	3.9813	5.1619	4.0018	2.83612	3.31257e-21	up
Streb.1G049150	Chr1	140626346	140627953	2.3702	0.4895	0.8037	7.3048	7.3517	9.4454	2.7218	2.21532e-06	up
Streb.1G049140	Chr1	140620839	140624123	4.0724	6.0222	11.9136	37.4929	30.4699	18.8585	1.98566	1.88484e-05	up
Streb.1G049120	Chr1	140605270	140610029	2.9295	2.626	2.3257	5.4048	5.9714	6.2331	1.1479	0.000100536	up
Streb.1G049090	Chr1	140410311	140431537	0.0293	0	0.0273	0.7566	0.7627	0.7468	5.34606	4.40654e-09	up
Streb.1G049060	Chr1	140320007	140330866	0.1159	0.1053	0.0154	3.6664	4.0295	3.4667	5.55049	1.22669e-28	up
Streb.1G049050	Chr1	140280341	140289964	0	0.015	0	5.7134	5.5015	5.1704	9.91573	7.27658e-15	up
Streb.1G049040	Chr1	140191142	140201273	0.0364	0.0827	0.0339	3.3899	4.4265	4.5244	6.3058	9.90629e-27	up
Streb.1G049030	Chr1	140185646	140189120	0.0395	0.2151	0.2576	3.2033	3.3303	2.1533	4.0579	1.48527e-10	up
Streb.1G049020	Chr1	140159754	140183642	0	0.0143	0	0.8544	0.9303	0.955	7.41276	4.41648e-08	up
Streb.1G048990	Chr1	140011316	140015473	0.0164	0.0298	0.1684	4.392	4.1421	4.6264	5.92875	3.05299e-28	up
Streb.1G048800	Chr1	139448516	139450604	1.9671	2.0357	1.07	8.1657	7.9478	10.5586	2.37377	1.38925e-09	up
Streb.1G048790	Chr1	139423745	139426880	7.0982	7.9674	14.8278	4.3652	4.28	4.8247	-1.14523	0.00152059	down
Streb.1G048700	Chr1	139278597	139283115	14.6292	5.8692	9.344	1.4171	1.3166	1.062	-2.97618	4.18329e-13	down
Streb.1G048690	Chr1	139274578	139275264	3.1926	32.4753	11.8257	0.8181	0.637	1.8247	-3.9026	2.31391e-06	down
Streb.1G048660	Chr1	139249381	139251415	0.3692	0.7549	0.8608	13.1991	5.8018	5.9459	3.63431	2.93942e-09	up
Streb.1G048620	Chr1	139165325	139168857	0.0407	0.037	0.1139	5.3312	6.4313	4.8059	6.42267	5.08003e-17	up
Streb.1G048540	Chr1	139125836	139126876	26.1203	11.9543	15.6623	0	0	0	-10.7232	2.99701e-16	down
Streb.1G048460	Chr1	138779953	138784777	9.2774	6.6937	12.1631	4.0364	4.6248	4.4842	-1.09441	0.000165034	down
Streb.1G048410	Chr1	138744982	138748662	4.6866	4.5931	4.8385	1.4205	1.1121	1.8567	-1.6954	3.15482e-07	down
Streb.1G048400	Chr1	138705353	138708671	5.3917	5.2667	26.0183	76.7189	52.7257	38.225	2.22356	0.000346193	up
Streb.1G048250	Chr1	138481662	138485528	1.1625	1.1043	3.055	9.8464	11.5288	7.7998	2.46482	8.60876e-08	up
Streb.1G048170	Chr1	138421421	138424635	43.8901	37.5592	28.4274	11.3315	10.224	13.8766	-1.64998	6.58634e-09	down
Streb.1G048120	Chr1	138322181	138324119	7.43	8.3613	4.9032	0.58	0.2053	1.176	-3.42239	1.35154e-08	down
Streb.1G048060	Chr1	138269936	138274052	14.5681	19.3687	15.875	4.8441	2.9151	3.839	-2.12061	8.34052e-13	down
Streb.1G047970	Chr1	138145261	138146441	2.2565	3.5882	3.1563	0.1735	0.5065	1.0093	-2.42513	0.0142512	down
Streb.1G047960	Chr1	138127435	138131789	2.1854	0.8718	3.5788	11.9486	10.0503	6.2467	2.1071	7.3569e-05	up
Streb.1G047930	Chr1	138088670	138093403	23.627	23.9536	30.6774	105.547	82.2071	58.0967	1.64581	7.95908e-09	up
Streb.1G047920	Chr1	138067368	138068834	11.2119	147.659	46.1355	2.5086	4.2837	9.3045	-3.72238	0.00170363	down
Streb.1G047900	Chr1	138038178	138040183	13.8263	5.4011	10.9047	4.6786	3.6256	4.2193	-1.26289	0.00165147	down
Streb.1G047870	Chr1	137983450	137985782	48.0667	79.903	58.1712	10.4036	8.295	12.4718	-2.59949	2.75715e-17	down
Streb.1G047850	Chr1	137936234	137938105	2.839	2.0474	3.908	1.0392	0.8497	1.3707	-1.42798	0.00250745	down
Streb.1G047640	Chr1	137622440	137626917	0.7334	0.0952	3.102	0.3383	0.2587	0.2343	-2.19516	0.0488839	down
Streb.1G047630	Chr1	137619354	137620714	0	0	0	3.0807	1.7829	1.7764	7.12723	1.83989e-06	up
Streb.1G047620	Chr1	137613205	137615815	0	0	0	2.7815	1.6721	2.3007	8.1777	3.02283e-09	up
Streb.1G047590	Chr1	137597479	137601314	0	0.1468	0.0502	1.2423	2.4667	1.253	4.59814	1.7573e-05	up
Streb.1G047320	Chr1	137129457	137131456	7.7896	4.0025	6.8314	3.9778	2.4146	2.4058	-1.08161	0.0116579	down
Streb.1G047270	Chr1	137005875	137007423	5.6932	8.8022	8.7953	3.9193	2.594	3.3447	-1.25438	0.00225796	down
Streb.1G047250	Chr1	136996070	136997350	1.4744	6.5258	3.3706	0.2632	0.2135	0.5531	-3.49838	2.88159e-06	down
Streb.1G047150	Chr1	136751583	136752860	1.9546	9.7034	5.4235	1.0994	2.2686	2.3456	-1.61223	0.0193583	down
Streb.1G047020	Chr1	136561863	136566188	4.0706	3.5782	4.8685	1.4693	1.4301	1.9791	-1.36309	0.000144775	down
Streb.1G047010	Chr1	136529465	136534772	3.3334	3.8687	4.678	11.1126	13.8979	11.3082	1.60419	2.6033e-10	up
Streb.1G046950	Chr1	136469681	136472894	4.9109	8.088	5.7719	1.0854	0.5512	1.2356	-2.73057	4.70092e-09	down
Streb.1G046940	Chr1	136465352	136468146	21.7007	22.2807	23.2644	1.9096	1.8907	1.82	-3.59143	2.28721e-61	down
Streb.1G046910	Chr1	136448299	136453963	9.5781	18.2861	21.3774	3.1897	2.9493	2.8458	-2.46271	5.74676e-12	down
Streb.1G046870	Chr1	136350894	136352781	4.8215	10.6208	6.5396	2.5608	2.6236	3.0062	-1.45105	0.00996978	down
Streb.1G046810	Chr1	136253001	136256710	5.9544	4.0579	3.5694	0	0	0	-8.01107	1.08922e-08	down
Streb.1G046800	Chr1	136241893	136242384	123.214	137.615	121.247	58.1445	68.378	64.0309	-1.0185	8.55472e-07	down
Streb.1G046780	Chr1	136223086	136225904	14.5846	13.9471	20.0162	3.0922	3.1681	2.6831	-2.44348	1.05588e-18	down
Streb.1G046760	Chr1	136193343	136211213	5.9264	3.8746	7.4807	21.601	29.5899	26.7024	2.17584	1.8803e-12	up
Streb.1G046720	Chr1	136157043	136159694	16.9239	11.7899	9.9949	0	0.3377	0.1682	-6.25938	8.71203e-10	down
Streb.1G046710	Chr1	136080862	136085896	5.4644	5.2626	10.8012	0.6037	0.1763	0.2927	-4.32355	7.07193e-17	down
Streb.1G046700	Chr1	136031090	136034004	18.0901	10.3899	15.2774	4.2506	8.1211	8.0916	-1.09693	0.0187409	down
Streb.1G046690	Chr1	135978533	135979812	8.8142	9.9294	71.6651	0.5706	0.2314	0.9683	-5.63299	1.16298e-06	down
Streb.1G046680	Chr1	135962915	135966248	11.8563	6.3275	7.175	3.5583	2.3332	3.0149	-1.51745	1.70024e-05	down
Streb.1G046620	Chr1	135896158	135901861	16.4707	20.9807	17.397	6.8159	6.3575	7.8217	-1.40226	1.02907e-08	down
Streb.1G046520	Chr1	135690020	135691037	2.2144	1.4683	1.9533	5.7417	7.7379	5.6217	1.75791	2.2327e-06	up
Streb.1G046430	Chr1	135366603	135368980	3.6118	1.2955	2.3635	5.6115	5.8884	4.79	1.16632	0.00761401	up
Streb.1G046420	Chr1	135349036	135351352	47.1711	28.2102	16.7758	12.5094	16.6061	16.9629	-1.01943	0.0224965	down
Streb.1G046350	Chr1	135247528	135253574	0.7438	0.7346	2.322	2.9235	3.9488	2.6326	1.33812	0.0202561	up
Streb.1G046290	Chr1	135156206	135162389	0.0909	0.0275	0.0283	1.3981	0.4354	0.7864	4.16955	6.20167e-05	up
Streb.1G046280	Chr1	135141212	135145543	2.3796	1.1557	1.3773	23.5786	25.6383	23.5266	3.88654	1.9563e-36	up
Streb.1G046260	Chr1	135134025	135138318	9.7566	5.9315	9.4907	26.8063	25.3345	27.5031	1.6613	2.99793e-10	up
Streb.1G046220	Chr1	135012075	135013079	0	0	0.0565	4.362	4.7354	4.1217	7.73393	7.28031e-09	up
Streb.1G046210	Chr1	135006501	135009724	0.9354	0.6954	0.4361	12.0014	14.315	13.0459	4.24273	1.49338e-33	up
Streb.1G046180	Chr1	134937077	134938570	1.9411	1.5362	1.5181	11.3791	13.8864	8.6265	2.75371	1.77298e-14	up
Streb.1G046090	Chr1	134814888	134818244	7.4143	4.5036	5.0162	13.3444	12.2465	12.869	1.17582	1.49341e-05	up
Streb.1G046070	Chr1	134753237	134755336	0.1071	0.1946	0	3.5559	4.4223	6.801	5.58838	1.92198e-07	up
Streb.1G045990	Chr1	134619422	134626313	0.7909	1.1332	4.2262	0.5612	0.4916	0.7891	-1.71474	0.0244606	down
Streb.1G045960	Chr1	134591248	134593697	11.3269	7.2877	8.2661	0.1298	0.0632	0.1888	-6.1445	2.80029e-17	down
Streb.1G045890	Chr1	134345679	134346806	138.218	71.2627	113.022	278.721	237.286	165.782	1.07913	0.0013632	up
Streb.1G045870	Chr1	134297519	134298552	0.9176	1.1673	1.3119	3.4421	2.7461	2.4078	1.32748	0.00642763	up
Streb.1G045770	Chr1	134087557	134093410	3.6769	3.341	8.7821	13.6267	14.7977	12.8686	1.39917	0.000646287	up
Streb.1G045620	Chr1	133916104	133921113	8.9485	9.8612	26.0985	3.2668	1.6411	3.5087	-2.40043	1.99907e-06	down
Streb.1G045460	Chr1	133530995	133533301	1.2148	0.312	1.3298	4.1171	3.3196	1.9609	1.73385	0.00389961	up
Streb.1G045360	Chr1	133401431	133403149	7.5655	5.0461	12.721	23.0156	20.667	13.392	1.18276	0.00401142	up
Streb.1G045210	Chr1	133130357	133131738	1.4989	1.2819	1.8088	3.2941	3.6415	3.5495	1.18768	0.000999114	up
Streb.1G045090	Chr1	132875379	132878060	0	0.0769	0.3156	3.2785	2.8111	2.9523	4.50701	1.29652e-06	up
Streb.1G045050	Chr1	132778593	132779913	0	0.2906	1.342	2.5077	3.3022	3.4333	2.51258	0.0260776	up
Streb.1G044960	Chr1	132633934	132636198	1.4159	0.8822	1.0186	6.904	7.8458	4.741	2.55033	3.38269e-11	up
Streb.1G044950	Chr1	132631281	132631897	16.4731	34.5594	26.204	8.9388	8.1564	7.6934	-1.66119	1.89965e-05	down
Streb.1G044940	Chr1	132619222	132620216	3.2581	2.9605	13.6716	1.9536	0.8776	2.186	-1.96067	0.023958	down
Streb.1G044930	Chr1	132614070	132617962	5.7655	5.5628	6.6666	2.2241	2.9742	3.1697	-1.11115	1.97937e-05	down
Streb.1G044820	Chr1	132435423	132436213	14.3828	14.1244	13.995	7.2519	7.299	4.6352	-1.15961	0.000321152	down
Streb.1G044640	Chr1	131937573	131942099	2.7126	1.2648	1.6641	6.1569	5.0633	4.1828	1.44626	0.000409226	up
Streb.1G044630	Chr1	131909125	131911243	19.501	13.5781	6.4022	30.4963	34.707	100.13	2.04267	0.000526811	up
Streb.1G044600	Chr1	131842629	131845123	44.6261	37.7052	249.773	29.2473	20.7477	20.4945	-2.19859	0.000957236	down
Streb.1G044560	Chr1	131760320	131762357	3.2367	0.346	1.1836	0.1171	0.3989	0.1703	-2.78674	0.0127352	down
Streb.1G044390	Chr1	131435075	131435980	3.7659	8.3103	5.142	12.7789	12.9209	11.4903	1.08394	0.00881324	up
Streb.1G044320	Chr1	131213872	131215288	5.7118	8.9962	4.6161	1.0538	2.963	0.6813	-2.06827	0.00461765	down
Streb.1G044290	Chr1	131182904	131184899	11.2318	21.3612	18.8768	3.4336	3.5178	3.2714	-2.3487	4.86276e-11	down
Streb.1G044250	Chr1	131101057	131109052	0	0.0254	0.026	0.4891	0.0626	0.3869	4.15738	0.00159792	up
Streb.1G044190	Chr1	131006868	131009164	18.4954	17.3498	33.2255	48.3241	52.9441	53.1899	1.16643	0.000101192	up
Streb.1G044110	Chr1	130816312	130817364	9.3154	6.6244	10.7367	35.28	23.8966	25.2074	1.66112	1.05313e-08	up
Streb.1G044060	Chr1	130677906	130681128	25.5945	14.7882	48.4467	68.5209	59.5107	76.5916	1.22148	0.00442611	up
Streb.1G043780	Chr1	130313705	130314432	3.0128	7.7566	6.0871	0.386	0.3006	1.4225	-3.01713	5.29304e-05	down
Streb.1G043670	Chr1	130058337	130059002	20.4917	45.7186	25.0796	5.5696	9.692	5.4013	-2.1732	1.71371e-06	down
Streb.1G043660	Chr1	130044097	130044720	2.3433	2.218	6.6464	6.2147	17.2698	33.8029	2.37045	0.000678972	up
Streb.1G043530	Chr1	129842920	129845521	1.2017	1.0919	0.3362	6.5403	4.9631	7.3102	2.81983	5.68224e-06	up
Streb.1G043510	Chr1	129810299	129812021	127.115	118.91	126.119	15.1541	12.0288	13.2693	-3.21201	1.93253e-66	down
Streb.1G043480	Chr1	129772471	129772964	7.0299	56.1456	28.6365	2.958	4.7615	1.986	-3.27888	5.207e-06	down
Streb.1G043380	Chr1	129646660	129648674	4.4958	13.5233	11.565	3.7182	3.4798	5.1314	-1.28175	0.0338837	down
Streb.1G043340	Chr1	129614136	129618746	0.9925	1.3778	2.1851	3.8147	4.0099	3.7733	1.34562	0.000379833	up
Streb.1G043330	Chr1	129595743	129598552	154.357	181.816	600.649	171.47	115.491	138.232	-1.11728	0.0391327	down
Streb.1G043310	Chr1	129571869	129586926	6.2737	9.9321	10.0116	2.4462	2.0615	2.9219	-1.83168	2.80004e-08	down
Streb.1G043290	Chr1	129554096	129556433	7.7195	12.6849	7.4002	1.8634	1.6841	3.4206	-2.02259	3.55495e-06	down
Streb.1G043020	Chr1	129177496	129180139	4.2742	4.0155	1.2835	0.2673	0.2602	0.0648	-4.04893	4.68065e-06	down
Streb.1G042830	Chr1	128871167	128872068	1.8237	0.5524	0.4409	2.4924	3.76	3.9881	1.8592	0.00867752	up
Streb.1G042820	Chr1	128851400	128854101	0.9304	0.9912	1.2565	5.0017	4.8106	2.8701	1.98875	3.56225e-07	up
Streb.1G042790	Chr1	128781717	128782854	0.0612	0.3891	0.2852	4.74	2.9109	4.3231	3.98979	1.78285e-09	up
Streb.1G042770	Chr1	128763639	128766682	5.1378	13.1686	12.0677	0.2683	0.3046	0.3902	-4.99381	1.33769e-19	down
Streb.1G042690	Chr1	128636622	128639070	3.6574	4.7957	4.0149	2.0072	1.9952	1.9466	-1.08427	0.00251444	down
Streb.1G042660	Chr1	128619388	128621452	2.1249	3.0627	3.4163	1.318	1.0855	1.0816	-1.31487	0.00126012	down
Streb.1G042530	Chr1	128451683	128454129	7.8179	5.8791	7.2587	18.7135	23.5087	23.0013	1.63249	3.94027e-13	up
Streb.1G042520	Chr1	128446967	128451470	2.6518	2.0863	4.4027	13.3645	4.6166	14.9567	1.85615	0.000309666	up
Streb.1G042410	Chr1	128313369	128314217	1.4982	4.2353	2.1732	46.8354	34.6748	57.9289	4.10773	8.95291e-20	up
Streb.1G042400	Chr1	128300179	128310307	31.7359	42.0991	32.1255	12.5242	8.9139	19.7368	-1.38264	0.000305172	down
Streb.1G042390	Chr1	128298067	128299284	834.155	587.128	952.73	1812.36	1668.09	1300.46	1.01046	7.36387e-05	up
Streb.1G042330	Chr1	128077061	128078804	6.2184	14.6656	7.2319	4.6406	4.454	4.1565	-1.11842	0.0131863	down
Streb.1G042300	Chr1	128018481	128020596	10.8436	5.0936	10.3686	2.2888	2.5577	3.1239	-1.71721	0.00013114	down
Streb.1G042280	Chr1	127968270	127971074	5.9638	3.1647	20.3762	3.1248	0.8567	1.2378	-2.46727	0.00115511	down
Streb.1G042250	Chr1	127864713	127867262	4.5591	4.4655	4.6378	2.1301	2.0201	2.3835	-1.07444	0.00246999	down
Streb.1G042190	Chr1	127742629	127749295	5.7775	3.9425	3.4497	32.3143	29.8731	32.543	2.83444	3.18423e-27	up
Streb.1G042130	Chr1	127678695	127681990	0.0651	0.2365	0.9706	2.8206	3.2126	1.7751	2.63842	0.00129417	up
Streb.1G042120	Chr1	127661273	127662496	1.5715	0.714	3.3254	12.7125	8.1402	5.5153	2.25252	0.000166562	up
Streb.1G042090	Chr1	127619831	127631166	17.7325	13.9889	13.4259	4.341	4.8407	5.4643	-1.63547	5.16622e-11	down
Streb.1G042050	Chr1	127458510	127464844	2.2852	1.1722	3.1964	0.544	0.3971	0.1649	-2.57996	6.86708e-05	down
Streb.1G042040	Chr1	127419431	127420484	9.0906	18.6294	14.4287	2.4979	2.2576	1.3842	-2.80161	2.90403e-07	down
Streb.1G042030	Chr1	127415674	127418998	6.8159	10.6631	7.5803	0.5768	0.7673	0.8577	-3.52919	4.41001e-25	down
Streb.1G041600	Chr1	126695064	126696060	0	0	1.1573	5.0999	3.7481	1.6149	3.21778	0.0185831	up
Streb.1G041490	Chr1	126610539	126613410	0.1938	0.2012	0.1807	1.0214	2.3362	1.3372	3.01609	9.93905e-07	up
Streb.1G041430	Chr1	126561127	126563507	15.9486	17.2026	21.6125	6.4564	8.3444	7.2877	-1.31594	9.53236e-06	down
Streb.1G041420	Chr1	126546038	126555229	4.002	4.0942	1.357	1.3683	0.7036	1.352	-1.49797	0.0126092	down
Streb.1G040980	Chr1	125975795	125977903	1.3307	1.4682	1.2113	3.5949	3.5558	2.6926	1.27999	0.000309933	up
Streb.1G040970	Chr1	125962610	125969336	1.8961	1.1306	2.0305	7.0783	5.9716	2.8623	1.65572	0.000112504	up
Streb.1G040940	Chr1	125948756	125950660	2.2068	2.2377	3.2805	1.2391	1.206	1.173	-1.09752	0.00355754	down
Streb.1G040870	Chr1	125822383	125853653	0.7507	0.8257	0.5527	2.442	3.0508	3.2165	2.01567	3.54946e-06	up
Streb.1G040780	Chr1	125673418	125676876	4.7419	12.7304	6.2642	2.6511	3.1286	4.5313	-1.23635	0.0167267	down
Streb.1G040630	Chr1	125495639	125499641	10.2021	8.3328	9.4599	24.6382	26.3992	21.3298	1.36243	1.15975e-09	up
Streb.1G040420	Chr1	125338006	125338818	1.6487	0.3405	1.3277	4.4243	3.8352	3.2179	1.80465	0.00481673	up
Streb.1G040330	Chr1	125210239	125212299	4.2852	3.3945	4.8668	11.9095	6.0178	9.2888	1.11376	0.00383067	up
Streb.1G040250	Chr1	125116909	125120621	2.4691	3.4215	15.9445	0.5125	0.5542	0.7179	-3.58135	3.07433e-06	down
Streb.1G040240	Chr1	125112688	125115838	4.2619	3.7846	3.2968	0	0	0.0867	-7.0309	2.60873e-09	down
Streb.1G040090	Chr1	124895538	124909940	10.7102	5.9331	14.6741	0.0433	0	0.6724	-5.43848	0.00104974	down
Streb.1G039960	Chr1	124757190	124759079	1.5736	5.5728	5.2674	1.4144	1.6302	0.2888	-1.91349	0.0130425	down
Streb.1G039860	Chr1	124659622	124664471	3.2234	2.7971	2.383	1.1251	1.4601	1.0132	-1.23724	0.00101648	down
Streb.1G039770	Chr1	124578626	124582226	13.771	18.0745	9.3391	3.3362	2.9349	5.973	-1.77751	3.53899e-05	down
Streb.1G039650	Chr1	124382096	124382944	32.9388	70.75	41.2881	28.333	26.0948	8.8593	-1.22473	0.0250421	down
Streb.1G039620	Chr1	124336637	124339208	6.1738	9.7436	9.0901	2.2481	2.4798	3.7063	-1.58208	0.000159686	down
Streb.1G039550	Chr1	124265458	124271348	1.1283	0.5903	2.5824	3.1854	4.5739	3.3033	1.3839	0.0178852	up
Streb.1G039490	Chr1	124135924	124139022	20.0705	1.5694	21.77	3.3513	3.1014	3.0901	-2.15922	0.00610697	down
Streb.1G039480	Chr1	124129904	124134969	2.8775	2.0569	4.4363	12.2456	8.1985	14.8616	1.92004	6.03245e-07	up
Streb.1G039460	Chr1	124116877	124122794	4.1624	1.6776	3.5371	9.4755	9.6746	6.3663	1.44923	0.000416526	up
Streb.1G039290	Chr1	123756309	123758951	27.4592	29.787	20.9471	9.9996	10.2311	16.0357	-1.12828	0.000515981	down
Streb.1G039280	Chr1	123746830	123752133	28.3633	27.5242	13.6094	8.0229	6.6962	9.0737	-1.57293	2.49901e-05	down
Streb.1G038990	Chr1	123324815	123325754	3.0536	0	7.5931	0.1341	0	0	-6.19024	0.00290247	down
Streb.1G038930	Chr1	123219759	123221020	23.4167	53.2915	43.1407	11.8183	11.8863	12.7982	-1.73463	2.46708e-06	down
Streb.1G038900	Chr1	123181484	123189797	5.0947	8.5564	6.4873	2.0095	2.1136	2.3574	-1.6559	1.8745e-06	down
Streb.1G038850	Chr1	123087450	123090154	3.1259	5.2159	4.4518	1.8874	1.5819	2.2371	-1.18224	0.00714133	down
Streb.1G038660	Chr1	122812836	122816759	16.6025	12.6493	17.87	59.0377	22.2381	18.761	1.08242	0.0289342	up
Streb.1G038620	Chr1	122755151	122762193	1.5439	2.0214	1.5635	3.5682	4.5312	3.5643	1.16713	9.38201e-05	up
Streb.1G038540	Chr1	122676661	122677675	10.7952	15.9902	18.3401	2.8647	3.3857	5.6224	-1.93416	1.26709e-06	down
Streb.1G038340	Chr1	122419005	122422229	2.2883	2.4951	2.0805	6.7021	4.4686	2.9171	1.02092	0.0370396	up
Streb.1G038330	Chr1	122414017	122415532	1.4919	0.5496	2.0304	8.741	9.0507	9.4507	2.75632	1.84783e-10	up
Streb.1G038320	Chr1	122394270	122396034	12.5649	8.4375	9.5278	22.2263	22.3459	22.0486	1.11831	2.23974e-06	up
Streb.1G038260	Chr1	122354364	122358024	5.965	6.0781	7.2343	1.3359	1.0216	1.0179	-2.52248	4.19155e-17	down
Streb.1G038070	Chr1	122043231	122048286	7.787	6.6506	11.0634	20.1934	18.2141	16.8325	1.11582	1.56932e-05	up
Streb.1G038040	Chr1	121978545	121980103	15.8711	92.648	57.0564	3.612	5.2031	9.0139	-3.24492	1.32828e-07	down
Streb.1G037900	Chr1	121601621	121603497	5.3233	3.3919	4.1467	15.69	18.8267	11.1215	1.8215	8.58891e-09	up
Streb.1G037840	Chr1	121536634	121539703	0.6107	0.4975	0.5106	3.594	3.309	3.2593	2.64233	4.2513e-17	up
Streb.1G037820	Chr1	121515936	121518526	5.7813	2.6491	9.3536	0	0	0	-9.47588	6.40148e-12	down
Streb.1G037730	Chr1	121364278	121372157	51.6281	47.6112	21.2845	6.7069	4.9587	16.323	-2.13384	8.58581e-05	down
Streb.1G037650	Chr1	121160425	121161237	14.0887	16.1385	9.0845	31.1084	39.0924	36.0007	1.40963	1.64895e-05	up
Streb.1G037620	Chr1	121055541	121059205	4.1803	2.9197	3.4617	1.3238	1.6245	2.2326	-1.03309	0.00653649	down
Streb.1G037560	Chr1	120940371	120944167	1.3189	2.2809	1.587	3.493	5.1188	4.8338	1.35213	0.00121312	up
Streb.1G037380	Chr1	120563337	120565334	0.0976	0.0591	0.0607	1.1709	0.7598	0.6114	3.54512	6.27592e-05	up
Streb.1G037300	Chr1	120393680	120395881	1.4107	0.4006	0.5755	3.0907	3.7207	4.8904	2.29977	0.00049219	up
Streb.1G037100	Chr1	119909981	119913773	8.5558	12.5412	7.5793	4.6108	4.9325	4.7132	-1.03336	0.00136393	down
Streb.1G037050	Chr1	119835254	119836856	0	0	0	1.7518	1.3735	0.7078	7.1095	3.04833e-06	up
Streb.1G036950	Chr1	119722613	119726959	1.8791	1.7294	1.5051	4.0446	4.2828	2.3491	1.04813	0.00686217	up
Streb.1G036400	Chr1	118996634	118998427	26.8632	43.2335	16.6892	7.5814	8.9036	12.0006	-1.64248	0.000162587	down
Streb.1G036270	Chr1	118834417	118836062	4.1086	4.6751	3.6932	0.1366	0.0332	0.4967	-4.2408	3.93546e-10	down
Streb.1G036160	Chr1	118741830	118742526	4.8077	7.5456	6.1133	2.9029	3.5317	1.6422	-1.21201	0.0152577	down
Streb.1G036090	Chr1	118648620	118652933	1.3259	0.753	2.8437	4.6784	4.7619	2.3427	1.2775	0.0324613	up
Streb.1G036040	Chr1	118623291	118627867	2.4209	3.0552	3.6788	0.5376	0.5635	1.2433	-1.97132	0.000165591	down
Streb.1G036020	Chr1	118568368	118578579	0.2553	3.1635	3.9174	11.369	7.252	7.2049	1.80848	0.0227899	up
Streb.1G035810	Chr1	118242103	118246962	12.0281	19.7993	20.2622	10.8725	8.5744	6.6237	-1.01099	0.00356197	down
Streb.1G035750	Chr1	118149046	118150271	34.3923	53.933	34.9154	13.1338	14.2774	18.7745	-1.43964	1.89965e-05	down
Streb.1G035730	Chr1	118086262	118087658	74.5026	44.1461	32.5393	128.241	130.963	138.016	1.37786	0.000121065	up
Streb.1G035680	Chr1	118018143	118020585	23.0479	20.7218	23.895	3.5883	5.2825	5.8723	-2.20529	9.86036e-17	down
Streb.1G035670	Chr1	118009332	118010329	11.8766	17.8643	19.9596	2.9711	4.0967	3.7216	-2.21272	3.21394e-11	down
Streb.1G035540	Chr1	117852022	117854406	4.6749	7.6185	6.2073	11.3905	12.3639	16.9557	1.11957	0.00123085	up
Streb.1G035530	Chr1	117832026	117833024	3.2172	3.5933	5.0625	9.5835	8.8463	10.9128	1.30009	4.91077e-05	up
Streb.1G035470	Chr1	117750719	117751676	50.7717	50.538	61.3322	105.593	122.321	130.961	1.13513	3.62948e-09	up
Streb.1G035320	Chr1	117474725	117489988	0.2877	0.3267	0.3621	6.3288	6.7409	5.0438	4.20184	1.46643e-44	up
Streb.1G035160	Chr1	116956370	116960716	641.786	625.595	422.031	1503.64	1469.22	1189.14	1.27993	3.12484e-06	up
Streb.1G035000	Chr1	116824170	116835021	6.3465	6.8336	8.0781	0.2342	0.5413	0.3974	-4.18437	2.84234e-28	down
Streb.1G034840	Chr1	116645488	116647659	19.8441	26.9973	29.6892	10.8954	12.6794	10.5004	-1.177	3.57405e-06	down
Streb.1G034750	Chr1	116508306	116509682	0.0703	0.1916	0	0.8427	1.2619	1.4459	3.71709	0.00178996	up
Streb.1G034710	Chr1	116416103	116422080	7.2078	4.1603	5.918	0.0836	0.1628	0.4055	-4.72515	2.53095e-16	down
Streb.1G034630	Chr1	116301990	116305722	3.6967	4.6772	5.0617	8.9786	10.3775	10.9259	1.16157	2.52436e-05	up
Streb.1G034590	Chr1	116206384	116209893	4.5824	8.8405	6.5254	2.4155	3.5874	2.8676	-1.19052	0.00173279	down
Streb.1G034570	Chr1	116155975	116162267	12.976	15.5158	19.4895	7.8907	7.5931	5.2555	-1.21618	1.11533e-05	down
Streb.1G034460	Chr1	116008164	116011592	12.7346	11.9311	8.6186	4.0804	4.8703	6.1856	-1.15505	0.00024249	down
Streb.1G034440	Chr1	115956306	115963606	4.2038	2.959	3.506	8.0836	9.25	8.978	1.29645	2.3929e-07	up
Streb.1G034220	Chr1	115605490	115607875	0.6325	0.3831	0.5898	8.5568	5.4261	8.9897	3.83852	1.11762e-14	up
Streb.1G033940	Chr1	115160363	115163235	5.0441	3.3563	11.6663	28.3577	24.1775	15.1715	1.77358	0.000274393	up
Streb.1G033760	Chr1	114796265	114797651	11.8658	5.7642	19.8739	97.123	80.3941	70.9979	2.74547	1.5286e-11	up
Streb.1G033470	Chr1	113899463	113904905	2.0011	1.0075	2.3199	3.4674	4.5403	3.5562	1.12507	0.00533921	up
Streb.1G033360	Chr1	113667279	113672250	0.7422	0.3372	0.7235	3.0497	2.6049	1.8409	2.06057	2.71262e-05	up
Streb.1G033190	Chr1	113184126	113189613	5.0926	2.0421	4.2874	9.5097	9.8113	7.341	1.22785	0.00139646	up
Streb.1G033100	Chr1	113024606	113029163	8.2132	11.1571	12.7048	6.0054	4.8339	4.4478	-1.07848	0.000183864	down
Streb.1G033060	Chr1	112954064	112954629	16.7915	22.7836	8.5696	5.6517	6.9269	7.0033	-1.33109	0.0068584	down
Streb.1G032920	Chr1	112620406	112624367	22.2854	20.5943	40.8044	77.1348	70.3351	60.6325	1.32079	1.84436e-05	up
Streb.1G032820	Chr1	112486736	112490128	0.2655	0.784	0.9283	5.7549	6.8527	5.9372	3.21019	9.53276e-11	up
Streb.1G032750	Chr1	112405449	112409665	1.5508	2.4493	1.3429	7.4596	10.8079	9.0179	2.32632	3.79659e-10	up
Streb.1G032600	Chr1	112158755	112159629	126.726	84.9714	74.214	24.6006	23.3814	23.7325	-2.00879	4.82055e-13	down
Streb.1G032560	Chr1	112061657	112066638	24.6191	34.4595	37.5082	15.255	16.2433	14.9051	-1.06775	3.78785e-05	down
Streb.1G032470	Chr1	111904817	111905695	18.5968	36.6953	24.8149	10.1925	7.8246	11.4159	-1.46862	0.000104571	down
Streb.1G032360	Chr1	111468618	111471824	4.8285	5.4234	5.378	1.794	2.1676	2.9097	-1.1969	0.000248833	down
Streb.1G032350	Chr1	111465554	111468071	8.6964	38.2554	54.3802	297.529	308.648	230.188	3.04368	3.07495e-08	up
Streb.1G032310	Chr1	111383196	111383941	2.3136	0.4672	0.839	6.7585	4.3854	3.6796	2.04057	0.00744419	up
Streb.1G032300	Chr1	111347505	111348982	9.2817	5.7524	13.3155	26.5645	20.898	20.0131	1.25932	0.000294528	up
Streb.1G032140	Chr1	111106472	111107808	1.9184	2.2842	2.5291	6.2854	6.474	4.971	1.38607	0.000148913	up
Streb.1G032030	Chr1	110983408	110984113	2.7615	3.7639	4.9088	1.4329	0.6199	1.0808	-1.87556	0.00130706	down
Streb.1G032020	Chr1	110861729	110864692	18.1743	24.0172	9.3281	4.594	3.8327	8.814	-1.61258	0.0011552	down
Streb.1G031900	Chr1	110632075	110637301	16.0021	17.967	20.6704	5.4751	6.5655	7.4803	-1.49281	3.1122e-10	down
Streb.1G031830	Chr1	110416717	110419205	3.7006	2.7438	3.9476	0.5735	0.2924	0.4767	-2.95664	6.54315e-13	down
Streb.1G031650	Chr1	109984558	109986903	11.3059	7.8	10.0871	31.2236	30.8915	34.2132	1.71802	9.12713e-14	up
Streb.1G031610	Chr1	109907880	109920393	68.62	69.1445	138.883	17.5705	9.0141	25.8529	-2.39169	6.4456e-08	down
Streb.1G031550	Chr1	109804635	109812600	1.928	3.7141	7.2634	0.0711	0.0692	0.069	-5.93936	1.00795e-07	down
Streb.1G031540	Chr1	109798078	109803174	0	0.031	0	0.3465	0.7359	0.7027	5.67434	0.000327366	up
Streb.1G031520	Chr1	109733787	109737565	1.9258	1.1136	2.8298	13.943	8.2263	5.6383	2.25229	8.10639e-06	up
Streb.1G031450	Chr1	109587671	109591392	4.3066	4.6038	4.3309	0.3895	0.7961	0.5666	-2.92877	2.84642e-12	down
Streb.1G031390	Chr1	109485366	109489769	7.3011	14.2215	6.6908	3.6385	2.7502	3.1531	-1.59713	0.000245665	down
Streb.1G031360	Chr1	109375332	109379660	0.1747	0.0794	0.1086	3.2223	2.7181	3.4114	4.69502	1.49464e-17	up
Streb.1G031050	Chr1	108717675	108718851	5.3317	9.0309	9.3643	1.0505	0.5577	1.2503	-3.06547	1.18347e-11	down
Streb.1G030950	Chr1	108567265	108569401	9.8398	22.9038	15.0831	3.7303	5.1636	6.3909	-1.67069	9.92857e-05	down
Streb.1G030840	Chr1	108451372	108452611	5.5582	1.554	3.7875	10.8461	9.9808	10.7095	1.54137	0.00831622	up
Streb.1G030830	Chr1	108446064	108449983	8.1436	8.1306	7.7188	20.2799	20.5811	18.138	1.2856	1.35554e-10	up
Streb.1G030690	Chr1	108298629	108303457	7.3312	6.7857	5.7747	2.5203	3.7204	2.9737	-1.12402	0.000707629	down
Streb.1G030600	Chr1	108016037	108018355	9.7217	7.7295	7.4171	23.1332	27.5248	25.3495	1.6013	2.00525e-11	up
Streb.1G030580	Chr1	107976572	107979055	6.3767	3.2132	7.5138	10.4277	11.8669	13.1203	1.05795	0.00559321	up
Streb.1G030400	Chr1	107685491	107687949	116.654	78.9793	119.023	293.673	287.359	227.595	1.36028	5.54188e-09	up
Streb.1G030210	Chr1	107384368	107385928	183.966	182.163	212.633	8.8741	8.7439	16.6805	-4.08363	1.81212e-41	down
Streb.1G030200	Chr1	107379108	107382131	1.0218	1.6712	3.2939	0.3501	0.7601	1.1491	-1.39764	0.0429601	down
Streb.1G030160	Chr1	107261656	107264646	213.84	176.073	121.931	60.2078	70.0211	121.407	-1.04328	0.0078604	down
Streb.1G029960	Chr1	106816005	106816762	100.15	126.06	89.8665	43.0046	44.3104	43.071	-1.29811	1.26965e-07	down
Streb.1G029930	Chr1	106740665	106747028	0.2631	0.2922	1.1995	4.0183	2.8086	1.7261	2.30454	0.000821506	up
Streb.1G029840	Chr1	106566867	106569901	42.6073	43.8741	49.7182	6.2087	5.5701	7.2776	-2.84575	3.7545e-41	down
Streb.1G029820	Chr1	106529404	106531030	9.3966	7.4366	13.5673	4.4738	3.8101	5.1521	-1.176	0.0409357	down
Streb.1G029810	Chr1	106514565	106527956	3.2066	2.2123	2.3257	1.7529	0.9064	0.7968	-1.17478	0.0424339	down
Streb.1G029590	Chr1	105868235	105869053	41.4297	43.9198	25.1871	0	0	0	-10.114	1.57881e-14	down
Streb.1G029460	Chr1	105680334	105683472	27.9902	26.2941	16.2557	1.9414	1.7951	0.91	-3.94731	1.9492e-24	down
Streb.1G029400	Chr1	105437346	105439452	0.447	0.058	1.9652	5.5967	4.1285	1.9996	2.28727	0.0238845	up
Streb.1G029230	Chr1	105000189	105008839	1.4129	2.2176	3.5134	8.3336	8.0727	9.3457	1.84739	1.28232e-06	up
Streb.1G029220	Chr1	104995649	104996515	0	0.0639	0.1311	1.0372	1.325	1.383	4.23619	0.000510311	up
Streb.1G029160	Chr1	104801554	104810575	3.3753	2.6622	3.2433	6.8752	6.7224	6.5141	1.10953	1.22634e-07	up
Streb.1G029120	Chr1	104765458	104767386	23.8627	29.1799	19.2928	67.5601	68.9478	80.3932	1.5629	1.86738e-08	up
Streb.1G029100	Chr1	104660404	104662760	0.6712	0.4743	0.2086	9.7684	9.4407	9.8734	4.42042	1.04882e-19	up
Streb.1G028910	Chr1	104316061	104317485	22.0617	19.2307	17.024	8.0458	8.215	11.5892	-1.07974	0.00013224	down
Streb.1G028820	Chr1	104193275	104196607	9.6232	9.0309	6.7964	1.0187	0.9632	0.4798	-3.38906	7.49021e-19	down
Streb.1G028780	Chr1	104122742	104124395	103.052	36.2511	47.2451	170.195	150.26	136.146	1.2862	0.00243863	up
Streb.1G028750	Chr1	104098854	104100443	6.5792	11.1469	11.5671	23.5178	20.6134	27.6504	1.28063	8.64584e-05	up
Streb.1G028700	Chr1	103977469	103985427	3.3974	4.4762	6.0192	0.6268	1.3726	0.6078	-2.41733	3.07433e-06	down
Streb.1G028630	Chr1	103855378	103857635	0	0	0	3.7823	1.5531	1.1462	7.58643	5.78175e-07	up
Streb.1G028550	Chr1	103748722	103750031	69.7273	90.884	59.5487	26.8111	23.8289	19.5921	-1.67142	7.20124e-09	down
Streb.1G028530	Chr1	103732405	103735099	0	0	0	5.3496	2.0702	2.1251	8.01986	3.70438e-08	up
Streb.1G028520	Chr1	103729273	103731877	5.703	11.9547	7.6347	0.2604	1.2167	2.7277	-2.61227	0.000397479	down
Streb.1G028410	Chr1	103493237	103495048	16.0158	17.5535	14.7806	6.397	6.078	6.6468	-1.35366	7.25616e-05	down
Streb.1G028400	Chr1	103478855	103479918	2.8299	2.8739	1.8627	6.1424	10.6117	6.2545	1.58754	0.00475283	up
Streb.1G028200	Chr1	103150943	103154072	9.2753	5.784	6.9108	2.9779	1.6329	5.1657	-1.17433	0.0219517	down
Streb.1G028130	Chr1	103084776	103090300	6.7848	3.7675	5.3682	11.348	11.9681	10.0854	1.06676	0.00035481	up
Streb.1G028100	Chr1	103056784	103063792	5.388	1.7993	4.509	13.424	16.8283	18.0855	2.05537	7.10686e-07	up
Streb.1G027840	Chr1	102648004	102652504	2.1556	1.4634	3.6504	0.4343	0.1112	0.2217	-3.23688	9.51199e-08	down
Streb.1G027310	Chr1	101428413	101431161	6.5669	17.7354	18.2856	7.6563	7.1244	5.8747	-1.0571	0.0353833	down
Streb.1G027270	Chr1	101328538	101329627	39.2724	85.6692	32.8587	22.084	24.5738	24.0033	-1.19733	0.00826205	down
Streb.1G026990	Chr1	100802533	100807258	177.285	196.943	101.584	65.7767	74.5964	77.2079	-1.15574	0.00058122	down
Streb.1G026850	Chr1	100610343	100614240	5.8365	5.3034	4.9427	12.0316	12.0848	12.9999	1.19508	2.88234e-06	up
Streb.1G026710	Chr1	100346112	100352607	2.5164	1.4686	1.9459	6.9074	7.3108	3.8984	1.60696	1.79672e-05	up
Streb.1G026660	Chr1	100257276	100259710	6.4554	5.5247	2.2399	2.0542	1.3479	1.2759	-1.63252	0.00147553	down
Streb.1G026620	Chr1	100145338	100148870	0.136	1.936	0.2536	35.0429	4.1922	4.7448	4.17052	0.00882408	up
Streb.1G026530	Chr1	100002965	100004010	21.1949	14.5616	14.3238	0.3406	0.2652	0.1321	-6.09984	2.10709e-27	down
Streb.1G026510	Chr1	100001379	100002259	11.3632	6.5906	10.1452	22.0796	22.7927	20.7634	1.22359	0.000972917	up
Streb.1G026390	Chr1	99804614	99807803	2.6429	2.4521	2.2829	7.4167	5.5702	3.6087	1.15638	0.00230143	up
Streb.1G026080	Chr1	99168608	99169309	4.054	5.1572	5.5085	0.2137	0.312	0	-4.8219	5.43875e-08	down
Streb.1G025960	Chr1	98938144	98940411	3.4746	8.0766	6.6307	1.2672	1.1608	0.9397	-2.4532	4.21936e-06	down
Streb.1G025890	Chr1	98564641	98567580	0.5569	0.5566	0.5193	2.1577	3.1001	2.1423	2.16898	5.9567e-05	up
Streb.1G025880	Chr1	98481718	98489356	1.8151	0.8713	1.7245	2.9381	3.0749	2.788	1.00075	0.0172457	up
Streb.1G025870	Chr1	98474416	98476489	4.9489	3.9972	7.9989	9.6376	29.326	7.6738	1.46644	0.0216094	up
Streb.1G025850	Chr1	98398071	98402848	18.2553	27.8644	30.8174	12.5263	13.1609	12.027	-1.03833	0.000268652	down
Streb.1G025800	Chr1	98244647	98246384	0.2568	0.6333	4.1045	0.203	0.1647	0.4594	-2.5538	0.0222359	down
Streb.1G025760	Chr1	98159591	98172653	0.8271	0.3758	4.8844	0.3391	0.495	0.1644	-2.56437	0.0169993	down
Streb.1G025590	Chr1	97583080	97584437	0.3617	11.1755	4.3369	0.286	0.0928	0.8783	-3.70484	0.00109722	down
Streb.1G025580	Chr1	97558835	97563010	1.3981	0.8398	1.3038	3.2134	3.149	3.9007	1.53467	3.88419e-06	up
Streb.1G025430	Chr1	96948350	96949710	4.8968	82.667	32.9246	1.5691	3.7024	10.329	-2.99438	0.0319487	down
Streb.1G025370	Chr1	96719813	96721917	5.0849	1.9742	2.8019	19.317	15.9376	18.5677	2.44718	1.02755e-10	up
Streb.1G025210	Chr1	96112754	96115634	27.2653	44.8853	36.4105	17.4663	15.6401	15.508	-1.17776	8.46996e-05	down
Streb.1G025110	Chr1	95868617	95871223	142.391	204.307	207.639	49.9173	48.053	71.5528	-1.72091	1.03557e-09	down
Streb.1G025090	Chr1	95828084	95829679	3.02	2.5056	3.2651	1.2113	0.9431	1.4487	-1.29167	0.00160101	down
Streb.1G024780	Chr1	94544340	94597983	10.9743	11.2327	15.6442	6.8653	7.2484	4.2881	-1.04493	0.00817598	down
Streb.1G024690	Chr1	94365145	94370853	0.9472	2.9953	2.9678	7.0603	6.9739	4.1352	1.37904	0.0106656	up
Streb.1G024680	Chr1	94247807	94250892	8.6037	4.0907	5.7839	2.2149	3.9522	2.5954	-1.07773	0.0425917	down
Streb.1G024590	Chr1	94008762	94013385	2.0906	0	2.228	15.4281	14.4801	11.4886	3.28632	2.43218e-05	up
Streb.1G024450	Chr1	93681766	93685792	5.3713	7.3328	8.6623	1.1011	1.2115	1.2071	-2.60963	1.32558e-17	down
Streb.1G024380	Chr1	93499834	93502152	8.8457	69.6002	20.6986	0.7335	1.3088	2.6674	-4.44684	2.86014e-05	down
Streb.1G024370	Chr1	93471413	93477781	3.9392	3.1021	2.0407	0.3634	0.9038	0.1958	-2.6522	6.38931e-05	down
Streb.1G024300	Chr1	93286243	93290352	2.5433	4.6565	5.6636	0.7704	0.2727	1.1546	-2.55645	1.67378e-05	down
Streb.1G024230	Chr1	92914556	92915550	50.4554	91.1372	59.2682	20.9559	22.8156	47.2184	-1.16668	0.00945657	down
Streb.1G024100	Chr1	92203748	92206354	5.552	7.5673	12.1256	1.3478	2.2301	3.0062	-1.93735	0.00067108	down
Streb.1G024090	Chr1	92142760	92144164	0	0	0.0728	0.1441	1.3325	1.3277	5.13304	0.0065137	up
Streb.1G024080	Chr1	92132666	92135535	2.3524	1.71	1.5355	21.9168	26.4712	27.5676	3.75541	3.26592e-33	up
Streb.1G024060	Chr1	92022868	92024328	0	0.0379	0.1167	1.7696	0.9735	0.4104	4.3348	0.000349031	up
Streb.1G023990	Chr1	91796096	91800861	0.1719	0.2733	0.601	0.9116	4.2049	0.3459	2.39065	0.0264909	up
Streb.1G023980	Chr1	91782531	91784380	0.2953	0.4025	1.1932	4.7668	8.6163	15.409	3.9384	4.39499e-10	up
Streb.1G023960	Chr1	91755091	91760027	27.5996	35.4632	37.1696	7.0282	8.8566	8.8696	-2.02816	1.23557e-18	down
Streb.1G023770	Chr1	90998502	90998915	36.9383	28.0817	20.7217	9.3671	8.1921	11.1904	-1.59281	1.22681e-05	down
Streb.1G023620	Chr1	90667091	90672286	4.4696	3.3956	2.0498	0.338	0.3618	0.3933	-3.2003	1.13932e-09	down
Streb.1G023600	Chr1	90594151	90596590	2.9451	2.5088	4.3482	0.2264	0.5509	0.6038	-2.82219	1.59187e-06	down
Streb.1G023490	Chr1	90342046	90344798	5.2711	3.2371	9.1525	13.4806	12.7291	10.3739	1.06388	0.0102772	up
Streb.1G023360	Chr1	90072132	90075309	1.2031	0.5247	0.6731	2.2197	3.0678	1.5929	1.51803	0.0105892	up
Streb.1G023130	Chr1	89168735	89174154	10.5831	19.7951	18.0976	8.0203	7.6601	8.5645	-1.01512	0.00224439	down
Streb.1G023030	Chr1	88640843	88643061	1.3261	8.7104	3.7098	1.1185	1.0206	0.983	-2.18064	0.00207202	down
Streb.1G022940	Chr1	88371912	88374397	3.4465	0.8419	9.8144	27.0757	21.129	11.8357	2.12701	0.00377577	up
Streb.1G022610	Chr1	87451924	87453315	8.9736	4.8638	9.689	2.9045	4.6645	3.6618	-1.06158	0.0450016	down
Streb.1G022430	Chr1	87123818	87126851	2.8314	2.7553	6.0483	1.8524	1.4424	1.3653	-1.31168	0.00172512	down
Streb.1G022370	Chr1	86805536	86809624	0.1243	0	0.5411	4.1292	3.5724	3.0403	4.04106	3.92417e-07	up
Streb.1G022260	Chr1	86516547	86517360	4.8958	5.2725	5.918	13.8834	16.7689	10.3817	1.34139	6.78254e-05	up
Streb.1G022250	Chr1	86496827	86499828	1.0473	1.0636	0.8808	3.1445	2.3968	1.9105	1.30133	0.000467727	up
Streb.1G022140	Chr1	85749322	85761417	2.1217	1.2524	2.1807	5.0145	4.7416	5.5834	1.46713	3.40175e-07	up
Streb.1G022050	Chr1	85311598	85312375	3.3112	2.1061	0.9263	0.8145	0.5946	0.2962	-1.91843	0.0432072	down
Streb.1G022020	Chr1	85013634	85021814	4.1541	4.1008	3.8258	1.782	1.6116	2.1869	-1.12695	2.5335e-05	down
Streb.1G021970	Chr1	84817661	84822005	4.5036	7.5759	7.0424	2.3649	2.4469	2.438	-1.4142	8.03653e-06	down
Streb.1G021930	Chr1	84765590	84766810	1.6789	19.7824	12.1706	0.4496	1.3129	0.7267	-3.78667	3.23648e-06	down
Streb.1G021920	Chr1	84741648	84747007	3.2957	3.3024	4.1047	10.3076	8.7759	9.5316	1.41174	7.79507e-11	up
Streb.1G021740	Chr1	82151504	82152079	1.0577	1.4417	1.2822	2.6345	5.1284	5.6775	1.81469	0.00247328	up
Streb.1G021600	Chr1	81486892	81489580	3.3166	2.3119	2.0759	0.3353	0.4895	0.1219	-3.03754	1.16166e-06	down
Streb.1G021570	Chr1	81398071	81400572	2.5531	2.6362	3.2465	6.3161	8.2314	5.7618	1.26003	0.000227391	up
Streb.1G021520	Chr1	81200434	81200960	38.6135	81.3083	51.4228	8.1051	11.8332	3.3095	-2.90814	1.13882e-08	down
Streb.1G021340	Chr1	80600459	80602086	6.0595	2.882	2.2955	1.4411	0.9776	1.7363	-1.44753	0.011484	down
Streb.1G021040	Chr1	79432037	79432734	35.0892	91.4489	33.046	19.0831	17.3198	8.2771	-1.87805	0.000552028	down
Streb.1G020900	Chr1	78954962	78959461	1.3282	3.6976	1.3966	0.0261	0.0254	0.0506	-6.01361	1.65825e-09	down
Streb.1G020850	Chr1	78851575	78853497	8.0468	13.405	19.831	2.2387	3.4404	4.0564	-2.08461	2.21325e-06	down
Streb.1G020800	Chr1	78289162	78293267	8.7968	8.4867	9.722	24.094	23.8409	23.7058	1.39908	5.38835e-13	up
Streb.1G020710	Chr1	77677682	77678850	1.7074	1.6331	2.849	8.2895	5.8898	4.4214	1.58578	0.00125809	up
Streb.1G020560	Chr1	75504537	75511888	2.3893	1.8454	5.2357	0.551	0.8581	1.1756	-1.85874	0.018187	down
Streb.1G020550	Chr1	75498659	75503850	5.1515	4.0508	14.0416	1.9191	1.5121	2.2156	-2.02181	0.00100258	down
Streb.1G020450	Chr1	74736987	74738388	33.1236	48.4712	39.5706	13.253	22.096	19.5167	-1.16031	0.000635732	down
Streb.1G020440	Chr1	74721911	74726737	83.1107	178.312	186.182	79.0748	72.5704	60.4139	-1.08944	0.00361007	down
Streb.1G020110	Chr1	71099857	71115708	1.3834	1.4665	1.29	11.6978	9.419	8.3019	2.81559	1.8662e-16	up
Streb.1G020080	Chr1	70875662	70886050	37.1159	420.617	132.999	52.9725	39.6121	28.4005	-2.33961	0.0354971	down
Streb.1G019990	Chr1	70296719	70299879	4.3825	2.4552	2.8575	6.4744	7.6625	8.46	1.21542	0.000298656	up
Streb.1G019820	Chr1	69019466	69022304	0.6477	0.7062	8.4153	0.5178	0.8529	0.3477	-2.45909	0.0208386	down
Streb.1G019300	Chr1	62338262	62343701	1.6737	2.3398	2.9614	6.9544	6.7431	5.5796	1.45969	4.61929e-07	up
Streb.1G018960	Chr1	57030763	57034341	4.7148	3.1195	4.9941	7.0517	10.809	9.1317	1.07341	0.00132765	up
Streb.1G018410	Chr1	46844475	46850889	1.3615	4.0648	7.572	2.0633	0.2838	0.261	-2.31217	0.0121164	down
Streb.1G018320	Chr1	46342717	46346194	156.2	84.2601	136.967	104.222	22.3811	35.9873	-1.2159	0.0395099	down
Streb.1G018150	Chr1	45765686	45772611	2.0091	1.3417	2.5506	10.1821	8.0195	4.006	1.91512	1.13384e-05	up
Streb.1G018110	Chr1	45535308	45541335	2.1458	1.0441	4.1955	5.6956	5.73	3.9754	1.08108	0.035965	up
Streb.1G017910	Chr1	44679955	44681443	27.165	48.3424	159.918	31.3837	36.6241	28.5718	-1.26131	0.0422068	down
Streb.1G017890	Chr1	44573652	44576496	3.0633	3.7887	3.1342	0.0392	0	0.0381	-7.03544	2.2172e-09	down
Streb.1G017880	Chr1	44567244	44569774	8.371	7.4079	8.3489	0.9401	0.4575	0.2605	-3.87744	6.57929e-15	down
Streb.1G017870	Chr1	44563472	44571127	3.827	5.7726	3.7471	0.7061	0.7559	0.9928	-2.4654	5.05028e-09	down
Streb.1G017840	Chr1	44496973	44497933	14.0281	9.1227	12.1834	43.7695	47.2935	54.8729	2.04302	1.59115e-14	up
Streb.1G017760	Chr1	44125415	44126880	2.8768	7.0952	9.2932	0	0.0922	0.1838	-6.11832	2.69236e-08	down
Streb.1G017700	Chr1	43926003	43929121	7.0669	6.2314	7.0968	18.5927	14.1543	11.7462	1.11682	6.29589e-05	up
Streb.1G017630	Chr1	43619210	43620460	3.1085	3.0364	4.7103	0	0	0.0695	-7.16725	2.38911e-07	down
Streb.1G017540	Chr1	43273667	43278531	46.9114	85.7106	59.2389	26.4756	20.8713	22.7475	-1.47607	6.18823e-06	down
Streb.1G017530	Chr1	43266230	43268982	3.1575	9.2268	5.9557	2.0853	2.0296	2.5037	-1.49736	0.00228609	down
Streb.1G017330	Chr1	42243358	42266693	1.4668	0.7832	1.255	5.0637	5.5938	3.5714	2.02144	2.78913e-09	up
Streb.1G017190	Chr1	41483398	41488084	1.8996	2.1027	1.707	5.4801	5.892	5.747	1.56898	5.36111e-08	up
Streb.1G017080	Chr1	41124943	41141590	13.3266	17.7509	15.7895	6.3636	8.1645	6.7884	-1.15176	7.89867e-06	down
Streb.1G017070	Chr1	41050627	41055108	4.5783	6.6561	5.9769	11.0456	12.7428	11.2158	1.00858	0.000230766	up
Streb.1G017000	Chr1	40780082	40784387	5.4203	11.058	11.8583	4.6395	3.3458	5.0354	-1.13292	0.00504841	down
Streb.1G016980	Chr1	40704753	40706895	9.0408	7.7242	10.5779	24.0756	22.029	16.4809	1.19066	1.82119e-06	up
Streb.1G016970	Chr1	40623185	40624396	3.9963	8.1545	3.3343	2.4576	2.3291	2.1952	-1.18498	0.0332795	down
Streb.1G016800	Chr1	39905616	39909449	5.4929	11.5611	7.3172	3.3091	3.3214	2.8581	-1.38722	0.00117622	down
Streb.1G016460	Chr1	38693551	38696612	7.2918	3.7368	5.0916	0.0638	0.031	0.0927	-6.42855	3.23192e-18	down
Streb.1G016020	Chr1	37477908	37480872	19.3556	20.7521	19.1428	59.1783	65.8601	53.4216	1.57705	7.77836e-16	up
Streb.1G015900	Chr1	37140161	37142841	3.8238	3.0885	5.0976	11.183	10.1216	9.0206	1.3362	5.74139e-07	up
Streb.1G015860	Chr1	36854417	36856634	1.939	1.391	5.4244	9.5083	8.7047	7.3493	1.56621	0.00366564	up
Streb.1G015820	Chr1	36819891	36821261	12.7096	17.4846	16.4099	4.0584	3.99	4.1743	-1.94504	1.14708e-13	down
Streb.1G015770	Chr1	36594616	36595246	3.2756	2.5795	2.6472	6.6476	11.5679	8.4002	1.63913	0.00307017	up
Streb.1G015540	Chr1	35835032	35836275	4.0897	8.3852	12.272	4.0628	3.3424	3.2834	-1.21333	0.0114464	down
Streb.1G015530	Chr1	35813165	35816188	8.5708	13.1913	20.1045	0.8274	1.6703	1.3968	-3.42516	2.0198e-16	down
Streb.1G015360	Chr1	35201550	35203613	7.97	7.993	4.6518	2.6685	3.1539	2.1126	-1.40058	0.000220176	down
Streb.1G015160	Chr1	34194074	34197464	2.7343	1.5742	2.8416	6.1228	5.2285	4.4253	1.14387	0.000494775	up
Streb.1G015080	Chr1	33747433	33749018	3.7784	8.0927	5.4108	0	0.1817	0.1207	-5.85065	1.46462e-11	down
Streb.1G014930	Chr1	33482865	33483856	3.1937	10.8825	4.2953	1.813	1.2683	2.3626	-1.79531	0.00480915	down
Streb.1G014680	Chr1	32647426	32649276	17.0696	28.6383	144.214	12.0942	8.1246	6.0713	-2.81821	0.00577959	down
Streb.1G014520	Chr1	32059034	32062122	8.4123	7.4727	3.5709	2.7508	1.6628	4.549	-1.14387	0.0391153	down
Streb.1G014460	Chr1	31803458	31803974	2.1212	3.962	3.0769	0.2174	0.3174	0.5271	-3.12568	0.000163432	down
Streb.1G014360	Chr1	31590487	31594545	1.005	1.9839	4.6859	8.6638	10.7662	7.9058	1.84424	0.000618337	up
Streb.1G014220	Chr1	31257389	31258784	337.931	296.197	186.096	21.3734	19.7501	28.4058	-3.58171	9.74984e-31	down
Streb.1G014210	Chr1	31244436	31245267	123.104	112.239	145.457	2.3097	0.8243	3.6585	-5.81356	2.38426e-44	down
Streb.1G013840	Chr1	30280013	30282042	13.2974	13.8403	8.6422	25.1276	26.9171	22.8541	1.04455	0.00104428	up
Streb.1G013790	Chr1	30222588	30225058	3.0823	5.5081	4.934	1.3743	1.5682	1.7923	-1.53021	0.000385191	down
Streb.1G013710	Chr1	30085427	30087614	6.0221	6.8031	11.6864	2.5524	3.1175	3.6401	-1.39402	0.000350809	down
Streb.1G013670	Chr1	29965116	29965496	25.4258	160.126	130.625	17.5541	22.3978	41.0567	-1.98513	0.00267002	down
Streb.1G013630	Chr1	29935825	29937985	23.5001	17.3992	23.5368	0	0	0	-8.80084	4.00868e-11	down
Streb.1G013340	Chr1	28899081	28907690	33.8433	35.0818	56.813	19.7986	11.7011	13.9174	-1.46827	4.8204e-06	down
Streb.1G013330	Chr1	28874318	28877559	14.581	17.7531	15.0603	35.7791	43.799	37.6538	1.29055	1.11239e-08	up
Streb.1G013270	Chr1	28771138	28773275	34.4193	10.3053	15.7404	1.8248	4.7361	4.0111	-2.51639	2.03198e-05	down
Streb.1G013150	Chr1	28574651	28575949	7.3168	9.2482	8.7472	1.1682	1.6002	1.049	-2.74256	4.98116e-16	down
Streb.1G012960	Chr1	28124612	28125509	2.5103	3.514	5.5042	6.1335	8.7719	10.0146	1.11056	0.0115856	up
Streb.1G012950	Chr1	28076029	28076911	4.3469	6.7712	9.1364	3.3098	2.9736	2.7777	-1.16604	0.00611516	down
Streb.1G012930	Chr1	27984630	27989587	3.9537	4.2387	7.5061	2.4402	2.2729	2.341	-1.15142	0.00124318	down
Streb.1G012900	Chr1	27779957	27783353	6.7576	3.8214	4.4914	0.5305	1.0005	3.1191	-1.70174	0.0130539	down
Streb.1G012800	Chr1	27618443	27620187	4.6495	3.8956	6.7004	14.5937	14.4211	11.6678	1.41631	3.09072e-06	up
Streb.1G012750	Chr1	27450193	27455549	60.3541	63.2698	31.6066	16.7461	13.2179	32.0127	-1.35145	0.00344473	down
Streb.1G012450	Chr1	26924546	26926555	2.9328	0.9456	2.2055	7.0108	6.314	5.1626	1.61001	0.000317639	up
Streb.1G012410	Chr1	26828868	26830369	149.725	83.3393	105.407	44.061	37.4843	63.6144	-1.22679	0.000237885	down
Streb.1G012390	Chr1	26773413	26775415	3.8036	1.2568	5.1267	0.5741	0.1242	0.7115	-2.83528	0.000119002	down
Streb.1G012200	Chr1	26155607	26157061	24.8561	27.2794	12.433	11.5256	9.2756	10.1898	-1.08795	0.0065922	down
Streb.1G012170	Chr1	26056669	26058108	11.7621	14.763	19.9635	6.8692	7.6355	5.1476	-1.24639	7.21925e-05	down
Streb.1G012150	Chr1	26022820	26024304	2.0514	1.2302	1.339	2.7628	4.5309	3.1565	1.17169	0.00846861	up
Streb.1G012090	Chr1	25908585	25910329	31.8216	51.0092	85.8851	17.7996	14.5956	15.6961	-1.80755	1.39384e-06	down
Streb.1G012070	Chr1	25802245	25804563	28.2998	42.3186	71.479	18.7342	18.2341	13.9788	-1.47674	8.23004e-05	down
Streb.1G012060	Chr1	25799162	25801116	39.4137	57.7347	80.6344	11.5523	12.3477	14.2617	-2.22228	2.04675e-13	down
Streb.1G011920	Chr1	25470148	25473472	0.0845	3.7624	2.7973	0.1949	0.1517	0.0756	-4.00424	0.000743321	down
Streb.1G011750	Chr1	25062228	25065250	326.278	151.939	185.953	66.1165	73.0052	174.357	-1.08906	0.0296362	down
Streb.1G011610	Chr1	24744348	24747383	1.6131	0.9131	1.1096	5.7569	5.6507	5.299	2.19676	2.52563e-12	up
Streb.1G011560	Chr1	24442312	24444814	51.4064	95.047	50.8412	11.017	3.7815	6.7098	-3.22798	2.12932e-12	down
Streb.1G011510	Chr1	24377539	24379261	78.5356	70.9123	49.4929	16.4726	12.8263	55.1365	-1.25542	0.0348084	down
Streb.1G011480	Chr1	24322123	24328545	3.7916	3.3273	4.2138	0.2156	0.513	0.2323	-3.56362	1.17007e-16	down
Streb.1G011410	Chr1	24106165	24110020	1.7945	2.6399	3.7849	1.4583	1.3426	0.9173	-1.14891	0.022305	down
Streb.1G011380	Chr1	24041967	24057434	1.293	0.8929	3.3278	0.6679	0.8359	0.3701	-1.53788	0.0487782	down
Streb.1G011320	Chr1	23898297	23899099	57.1324	50.9488	22.9233	17.0777	14.9188	24.2315	-1.24731	0.00540879	down
Streb.1G011170	Chr1	23649447	23652183	12.4382	13.4093	17.6271	5.1211	2.4607	7.921	-1.49215	0.00162018	down
Streb.1G010960	Chr1	23381810	23389836	2.9273	4.2204	9.8631	2.7003	1.5769	1.9553	-1.43723	0.00906213	down
Streb.1G010490	Chr1	22304964	22305454	9.4774	10.7031	12.4989	2.373	4.7409	7.2672	-1.19065	0.0240051	down
Streb.1G010400	Chr1	22138710	22141127	37.2766	56.8748	23.9883	2.494	2.7952	7.0603	-3.29075	5.87042e-11	down
Streb.1G010380	Chr1	22060203	22062985	17.0127	22.7849	13.429	1.8009	2.2992	5.7838	-2.45357	5.90235e-07	down
Streb.1G010330	Chr1	22018087	22021609	30.4022	38.5097	59.8181	11.5266	8.1344	8.5128	-2.19181	2.16799e-12	down
Streb.1G010110	Chr1	21629644	21633514	0	0	0	1.2022	0.7476	0.5182	7.01724	4.51443e-06	up
Streb.1G010010	Chr1	21417074	21419561	9.0897	11.4046	3.6738	1.7912	1.3897	3.4238	-1.90694	0.000707406	down
Streb.1G009970	Chr1	21325875	21333991	4.9764	4.666	3.8824	0.7133	0.623	0.7981	-2.67878	1.8805e-18	down
Streb.1G009950	Chr1	21280285	21282360	5.3456	3.9232	4.6013	12.5175	14.214	12.0779	1.47845	9.91553e-08	up
Streb.1G009920	Chr1	21167162	21170753	75.6555	41.2673	21.2268	0	0	0	-11.2967	6.00322e-17	down
Streb.1G009910	Chr1	21111528	21114396	9.9925	5.5036	3.6938	0.6365	0.2065	1.0059	-3.39248	1.80812e-08	down
Streb.1G009890	Chr1	20956483	20961902	12.0036	8.7741	5.6379	0	0	0	-11.2415	7.25061e-18	down
Streb.1G009870	Chr1	20933015	20938055	3.9419	3.0025	1.4956	0.4278	0.2776	0.726	-2.58283	3.01784e-06	down
Streb.1G009730	Chr1	20204445	20205638	0.3207	0.1942	0.3987	15.0859	17.2744	13.0044	5.63237	1.2252e-20	up
Streb.1G009650	Chr1	20051058	20052572	0	0	0	1.8625	2.026	2.3374	6.63957	1.67625e-05	up
Streb.1G009630	Chr1	20021736	20040241	4.513	4.921	1.4619	0.745	0.5332	0.935	-2.33444	4.44333e-05	down
Streb.1G009600	Chr1	19811575	19826262	3.7227	2.976	1.7072	1.1635	0.9132	2.0746	-1.03892	0.0499533	down
Streb.1G009590	Chr1	19711639	19711889	8.9827	17.0342	13.4749	3.963	1.4026	4.1926	-2.06785	0.00335836	down
Streb.1G009560	Chr1	19677002	19680905	3.0854	3.0128	1.9539	0	0	0	-9.47253	9.39199e-13	down
Streb.1G009540	Chr1	19539631	19540804	2.6052	4.4117	1.3251	14.4193	16.3204	21.8227	2.61781	5.75262e-08	up
Streb.1G009180	Chr1	18847041	18856468	0	0	0	2.6588	2.1417	3.5565	8.90605	3.01986e-11	up
Streb.1G009170	Chr1	18823000	18824755	0	0	0	3.4254	2.9018	4.3062	8.20003	2.18148e-09	up
Streb.1G009160	Chr1	18805629	18821975	0.0276	0	0	1.5038	1.687	1.3842	7.33674	7.02413e-08	up
Streb.1G009040	Chr1	18379199	18387945	0.2205	0.0877	0.1671	1.742	1.2747	1.7264	3.32468	2.08812e-13	up
Streb.1G009020	Chr1	18346193	18351553	0.303	0.354	0.3835	8.3455	7.6953	8.9839	4.57564	8.94212e-50	up
Streb.1G009000	Chr1	18271039	18271560	0.1167	0.2121	0	1.5073	2.2007	2.6103	4.23396	0.000594303	up
Streb.1G008810	Chr1	17749566	17751456	10.6	16.9509	8.1119	2.8235	1.3307	3.2858	-2.29232	1.02967e-06	down
Streb.1G008790	Chr1	17722229	17729362	52.5867	57.219	24.9574	13.5632	9.7771	21.8467	-1.60612	0.000425629	down
Streb.1G008740	Chr1	17545295	17546592	13.0489	12.9233	6.2153	3.3773	2.5286	3.8211	-1.75302	4.33631e-05	down
Streb.1G008610	Chr1	17287341	17292634	9.0864	9.0916	9.0852	41.3525	44.5164	30.1651	2.07789	2.91508e-19	up
Streb.1G008590	Chr1	17271856	17275083	8.5867	47.0525	38.2013	9.6745	6.3854	6.5674	-2.07355	0.000376918	down
Streb.1G008530	Chr1	17021926	17026346	4.3981	10.0995	7.8527	15.631	18.8872	16.6531	1.17415	0.00196801	up
Streb.1G008520	Chr1	17017696	17019821	4.641	2.961	3.4069	1.1386	0.4433	0.3533	-2.51897	1.18853e-05	down
Streb.1G008490	Chr1	16944777	16951604	55.2872	78.403	61.9467	25.0849	31.8748	22.2075	-1.32381	1.39207e-06	down
Streb.1G008470	Chr1	16901935	16903100	72.8626	74.9446	129.085	20.1106	18.8295	31.5158	-1.97117	3.83835e-09	down
Streb.1G008400	Chr1	16863860	16864548	10.0057	9.0018	6.7437	1.7363	1.601	0.4431	-2.78747	6.41566e-07	down
Streb.1G008390	Chr1	16855873	16858367	11.3986	23.6324	10.8536	1.0367	1.1531	3.016	-3.17203	3.06371e-08	down
Streb.1G008320	Chr1	16778200	16779808	16.301	3.9544	2.3385	0.6804	0.3974	0.7918	-3.60829	9.86348e-06	down
Streb.1G008310	Chr1	16772078	16773708	0.3082	0.1867	0.3353	3.2698	2.1217	1.2868	3.0075	1.54726e-05	up
Streb.1G008240	Chr1	16650366	16655049	0.8362	2.7138	3.8989	4.1876	9.0098	8.3359	1.52602	0.0276493	up
Streb.1G008220	Chr1	16630418	16632677	4.8418	14.0541	15.6142	1.799	3.2	2.5267	-2.20674	3.46444e-05	down
Streb.1G008110	Chr1	16493288	16500404	0.9103	0.2806	2.1828	2.2643	4.0282	4.2608	1.67659	0.0137741	up
Streb.1G008030	Chr1	16366592	16373569	4.6061	4.5659	7.0284	0	0	0.3746	-5.42194	4.6764e-05	down
Streb.1G007960	Chr1	16104748	16105849	6.8386	9.8545	11.208	3.441	3.2871	3.6459	-1.43694	3.08798e-05	down
Streb.1G007900	Chr1	15877205	15878018	35.3403	42.3563	21.249	8.9245	12.6347	9.7277	-1.68853	7.26037e-06	down
Streb.1G007740	Chr1	15204339	15206021	3.0409	26.8088	19.4103	0.4007	0.26	0.3238	-5.67133	2.08812e-15	down
Streb.1G007710	Chr1	15177075	15178742	4.2755	6.672	7.237	1.5862	1.4604	2.2866	-1.77996	7.46432e-06	down
Streb.1G007700	Chr1	15168806	15172445	7.3065	13.5397	7.6716	2.6005	1.6013	3.2424	-1.96581	2.0981e-05	down
Streb.1G007430	Chr1	14489619	14494873	41.1384	53.0046	38.2618	111.684	125.417	137.133	1.47866	1.99831e-09	up
Streb.1G007390	Chr1	14408904	14412714	40.1943	30.8843	58.424	121.935	139.668	130.961	1.60481	6.61631e-10	up
Streb.1G007170	Chr1	14106256	14111959	23.9622	22.7936	31.2519	73.5434	65.2581	49.1539	1.26505	2.03295e-07	up
Streb.1G006980	Chr1	13769861	13772860	8.6565	7.0252	3.3274	2.0421	2.0766	3.7833	-1.29091	0.0126009	down
Streb.1G006930	Chr1	13616449	13618331	50.1192	22.9912	32.5853	17.1622	12.3175	18.1776	-1.15244	0.00135988	down
Streb.1G006890	Chr1	13505004	13508935	9.4009	12.9224	11.4708	5.8121	5.226	5.6723	-1.03165	2.65671e-05	down
Streb.1G006800	Chr1	13353155	13355529	38.3102	43.7331	43.6417	10.9881	15.428	11.772	-1.73033	6.47317e-14	down
Streb.1G006680	Chr1	13081697	13082614	10.0506	4.1218	3.7322	0.3282	0	0.4774	-4.48519	1.2968e-07	down
Streb.1G006600	Chr1	12952398	12953018	9.7917	14.3346	21.3049	1.5054	0.3256	1.1355	-3.94215	3.74802e-10	down
Streb.1G006540	Chr1	12874602	12886468	2.2574	3.8093	3.4797	1.8274	1.2409	1.1333	-1.2006	0.00296913	down
Streb.1G006490	Chr1	12745071	12746611	0	0.0547	0.1123	1.3329	2	1.7234	4.8894	1.34988e-05	up
Streb.1G006410	Chr1	12629121	12634717	1.2963	0.8974	1.4198	5.2577	5.1543	5.9824	2.18075	2.01113e-15	up
Streb.1G006290	Chr1	12413939	12416902	3.4486	5.6836	2.2385	0.4055	0.4857	0.2117	-3.40156	4.07876e-09	down
Streb.1G006200	Chr1	12167896	12170727	1.8711	1.6647	2.399	2.8047	4.9348	5.5445	1.15994	0.00598614	up
Streb.1G006190	Chr1	12149358	12152176	10.4844	7.445	7.423	1.6477	1.0808	1.1811	-2.70866	1.92489e-15	down
Streb.1G006170	Chr1	12130051	12139634	66.6248	78.2979	57.5263	15.2414	15.7617	26.4137	-1.83735	6.88006e-09	down
Streb.1G006110	Chr1	11975472	11978547	0.2221	0.2018	0.8284	10.3801	11.0335	8.8743	4.59452	8.09694e-18	up
Streb.1G006030	Chr1	11895180	11896226	21.1949	15.6353	16.5274	61.4481	67.2342	63.1584	1.83739	1.00765e-17	up
Streb.1G005950	Chr1	11721974	11723497	7.7651	6.0956	6.8124	17.2931	16.8315	13.1944	1.18661	2.44552e-06	up
Streb.1G005840	Chr1	11530950	11534745	8.9439	4.5822	5.5009	15.0966	15.1208	16.6547	1.29508	5.07906e-05	up
Streb.1G005720	Chr1	11316209	11317629	5.3923	5.3452	4.2446	0.7106	0.7545	1.7541	-2.23282	2.34865e-05	down
Streb.1G005660	Chr1	11164070	11167946	12.0475	6.5114	7.9369	19.4847	18.0094	20.2955	1.11937	0.000190696	up
Streb.1G005580	Chr1	11086370	11092729	42.1027	46.2169	57.5479	21.5583	19.9215	21.1507	-1.22582	3.18499e-10	down
Streb.1G005480	Chr1	10790629	10791711	0	0	0	3.0443	3.248	3.2362	8.15742	2.04087e-09	up
Streb.1G005460	Chr1	10697282	10699064	9.0123	10.9639	11.8071	58.676	50.9575	37.1799	2.19673	1.15172e-15	up
Streb.1G005450	Chr1	10692549	10696133	2.2463	2.4493	2.5458	5.2281	5.7402	6.0285	1.22001	7.10921e-06	up
Streb.1G005350	Chr1	10242794	10245169	4.2383	2.2465	3.1288	16.2906	18.2341	16.7461	2.41527	1.518e-09	up
Streb.1G005250	Chr1	10088524	10093126	14.5774	13.4157	15.975	35.457	39.9921	27.5306	1.2205	4.7811e-07	up
Streb.1G005120	Chr1	9740979	9742586	7.7251	21.522	19.6399	2.5547	1.3087	1.6951	-3.15451	4.82719e-10	down
Streb.1G005010	Chr1	9551706	9557266	9.7993	7.8258	7.804	2.2739	0.4099	1.2523	-2.70447	7.92068e-07	down
Streb.1G004890	Chr1	9247156	9248856	73.7847	85.5965	48.1291	26.664	22.447	31.882	-1.38278	2.27443e-05	down
Streb.1G004860	Chr1	9066376	9073385	5.2365	17.0883	6.0932	0.399	0.4702	0.387	-4.54239	7.38686e-17	down
Streb.1G004830	Chr1	8993837	8998395	5.6912	6.124	10.1951	4.3381	3.1197	3.3495	-1.02524	0.00310733	down
Streb.1G004780	Chr1	8900377	8909576	21.5533	11.9458	12.134	39.0633	48.7404	41.5829	1.4938	1.65182e-06	up
Streb.1G004670	Chr1	8743275	8745166	19.0607	29.4589	21.1065	9.8904	11.0016	11.19	-1.13906	0.000312942	down
Streb.1G004590	Chr1	8580984	8589079	0.3051	0.0924	0.1897	2.158	1.7351	1.1829	3.1217	0.00238727	up
Streb.1G004510	Chr1	8442911	8444402	82.6707	31.5018	4.2084	0.1892	0.7367	4.2208	-4.54831	0.00584733	down
Streb.1G004450	Chr1	8364534	8370162	3.5987	3.8403	2.1461	0.6948	0.4133	0.3369	-2.75613	3.20752e-07	down
Streb.1G004420	Chr1	8289789	8290238	0.677	3.9368	7.4488	0.1249	0	0.1211	-5.61321	0.000208338	down
Streb.1G004390	Chr1	8274400	8275144	61.7439	29.6498	27.7583	16.6722	14.7586	15.4367	-1.35718	0.00054968	down
Streb.1G004380	Chr1	8240642	8241498	6.967	16.0851	7.9551	1.5084	1.5319	2.4167	-2.53845	5.5802e-07	down
Streb.1G004250	Chr1	7954853	7955939	57.6732	20.2112	21.6431	0	0	0	-11.1548	1.14789e-16	down
Streb.1G004210	Chr1	7786111	7790845	4.4642	3.4341	1.8212	0	0.0228	0	-8.64463	2.13542e-10	down
Streb.1G004010	Chr1	7449117	7450335	26.5234	14.7226	14.9018	54.0527	51.5139	40.307	1.3683	5.82055e-05	up
Streb.1G003900	Chr1	7244084	7247194	1.8278	1.3026	1.4036	2.744	2.9282	3.8153	1.05849	0.00577512	up
Streb.1G003720	Chr1	6886775	6888932	22.7555	27.1651	23.9573	2.5854	3.6848	7.9696	-2.38956	3.54027e-08	down
Streb.1G003560	Chr1	6572811	6581919	40.2566	34.308	20.5479	0.0951	0	0	-10.0131	4.9832e-33	down
Streb.1G003460	Chr1	6363573	6365453	0.7262	0.4515	1.9603	4.2311	3.2259	3.3851	1.80789	0.00195102	up
Streb.1G003400	Chr1	6203060	6204504	89.199	66.6585	211.45	305.053	226.358	294.487	1.1878	0.00711062	up
Streb.1G003280	Chr1	6084682	6087658	1.7074	2.7762	3.1842	4.725	4.4375	7.0742	1.07132	0.0318681	up
Streb.1G003260	Chr1	6044926	6045251	88.5194	235.485	167.351	43.9846	46.7745	77.8062	-1.56689	0.000549519	down
Streb.1G003250	Chr1	6041560	6042950	3.5405	1.0724	1.7424	0.2722	0.1766	0.088	-3.56959	1.15247e-05	down
Streb.1G003230	Chr1	6003339	6005656	1.605	3.2668	2.0953	6.3368	6.283	4.5946	1.27913	0.0054155	up
Streb.1G003180	Chr1	5964973	5967510	8.8452	2.7648	3.4312	0.359	0.1906	0.3798	-4.02228	7.08269e-11	down
Streb.1G003170	Chr1	5935693	5936775	0.8439	3.2205	3.9344	0.8303	1.0102	0.151	-2.01477	0.0259904	down
Streb.1G002910	Chr1	5484954	5487302	8.0503	32.0446	88.3758	9.1561	4.7228	7.6109	-2.55908	0.000285337	down
Streb.1G002890	Chr1	5415899	5418975	12.0348	16.169	11.583	4.7182	5.615	7.1326	-1.20818	7.18252e-05	down
Streb.1G002840	Chr1	5335485	5341505	6.2382	6.9083	4.7142	0.8991	0.8518	1.4882	-2.48341	6.06536e-13	down
Streb.1G002830	Chr1	5305433	5308476	12.8127	11.7947	9.7815	1.922	1.6557	2.0782	-2.6196	7.70599e-24	down
Streb.1G002730	Chr1	5116788	5119756	26.8269	73.5701	48.4744	8.1496	8.6092	13.6862	-2.31553	1.39222e-07	down
Streb.1G002620	Chr1	4950602	4954871	8.409	7.1803	5.9829	1.1773	0.9418	1.517	-2.58359	2.84503e-17	down
Streb.1G002540	Chr1	4759029	4762489	3.4465	2.2023	1.9076	0.3897	0.4592	0.8355	-2.17668	6.23258e-06	down
Streb.1G002500	Chr1	4736574	4738278	3.895	3.2795	1.9993	1.8459	0.8983	1.5984	-1.09993	0.0335875	down
Streb.1G002490	Chr1	4720360	4724196	5.3709	6.3913	5.334	2.2549	2.344	2.3801	-1.3089	7.68338e-08	down
Streb.1G002430	Chr1	4443458	4445882	28.9281	30.4701	17.0659	14.5952	12.0854	11.7247	-1.0179	0.0070121	down
Streb.1G002330	Chr1	4166480	4168210	16.6834	64.9557	13.6535	2.5001	2.5597	5.1639	-3.27457	3.3309e-07	down
Streb.1G002320	Chr1	4142905	4146910	6.1939	6.575	5.8837	2.8569	3.4822	2.5893	-1.077	9.68214e-05	down
Streb.1G002190	Chr1	3849366	3851094	6.36	8.8657	5.8633	3.2668	2.7578	2.4245	-1.34271	0.000100527	down
Streb.1G002180	Chr1	3816600	3818654	23.4445	17.857	16.2126	119.72	147.657	167.036	2.90464	3.94288e-31	up
Streb.1G002090	Chr1	3708038	3708889	6.2323	3.0268	3.3066	1.3877	2.026	1.2496	-1.43581	0.019943	down
Streb.1G002040	Chr1	3566578	3568955	11.5221	7.6074	1.6232	24.3927	19.2761	29.3653	1.78481	0.00617199	up
Streb.1G001940	Chr1	3463479	3467277	7.1206	6.5177	5.6797	2.914	2.9929	3.7627	-1.01238	0.00010627	down
Streb.1G001830	Chr1	3315811	3317464	4.1619	2.5212	3.5576	0.9598	0.3114	0.5171	-2.52371	1.1635e-05	down
Streb.1G001770	Chr1	3100383	3102797	3.5517	3.7238	4.7981	1.0501	2.3304	2.1182	-1.13891	0.0121724	down
Streb.1G001760	Chr1	3094411	3098345	12.1944	5.865	7.459	22.7957	24.94	27.1179	1.54765	1.423e-06	up
Streb.1G001740	Chr1	3088889	3090463	143.125	139.998	143.156	44.835	65.5811	44.4037	-1.47207	6.96555e-10	down
Streb.1G001680	Chr1	2961154	2962829	2.8311	2.4182	1.7952	5.2233	4.5755	5.8252	1.13483	0.00341309	up
Streb.1G001660	Chr1	2936589	2939607	21.0216	18.4853	52.7271	84.0632	73.6703	56.5571	1.23257	0.0051445	up
Streb.1G001620	Chr1	2875153	2880070	12.2297	8.859	8.6288	1.5305	1.8582	1.6985	-2.55726	1.58643e-22	down
Streb.1G001590	Chr1	2865349	2867398	0.396	0.0514	1.688	10.0194	8.1266	5.5162	3.50777	1.97063e-05	up
Streb.1G001560	Chr1	2664389	2666255	37.5536	67.3719	59.5067	6.2178	5.0301	4.542	-3.39747	3.57179e-25	down
Streb.1G001540	Chr1	2629189	2630247	3.4632	3.1468	3.7078	0.5916	0.8637	0.5737	-2.35302	1.34785e-06	down
Streb.1G001480	Chr1	2602490	2603554	32.8372	121.171	69.0825	10.8183	12.5328	8.649	-2.83293	3.10331e-09	down
Streb.1G001440	Chr1	2473128	2475144	85.8504	116.803	38.3057	19.018	12.7086	22.5723	-2.18657	3.19484e-06	down
Streb.1G001410	Chr1	2461231	2463827	10.663	12.8964	12.9604	3.1883	2.575	3.8156	-1.94265	1.24277e-12	down
Streb.1G001360	Chr1	2392895	2397190	4.9418	3.951	5.1619	17.3327	14.534	12.6379	1.65786	2.30817e-13	up
Streb.1G001300	Chr1	2254864	2257169	27.8119	27.8624	33.1176	84.5345	63.5051	51.5504	1.16091	8.99358e-06	up
Streb.1G001280	Chr1	2226700	2231983	112.308	109.792	245.124	333.745	301.702	322.376	1.04616	0.00311777	up
Streb.1G001270	Chr1	2219457	2221926	1.6381	0.9123	1.1333	3.6558	2.4671	2.0799	1.15084	0.0292588	up
Streb.1G001200	Chr1	2140519	2141562	1.4006	1.962	2.0679	4.845	3.563	2.6103	1.00741	0.0377957	up
Streb.1G001110	Chr1	2012894	2015283	1.474	3.6355	1.3091	0.518	0.8823	0.6279	-1.70064	0.0287583	down
Streb.1G001010	Chr1	1808671	1811744	2.0865	0.6399	1.1187	5.269	5.0347	4.4331	1.94072	2.09972e-05	up
Streb.1G000990	Chr1	1761245	1762648	10.259	5.2793	8.9319	45.918	43.1886	42.7977	2.43153	1.41192e-18	up
Streb.1G000930	Chr1	1652036	1652692	9.0261	180.971	38.9732	0.0905	0.1762	1.7554	-6.88306	4.74203e-05	down
Streb.1G000880	Chr1	1450157	1450714	0.1092	13.8899	11.8106	0.5036	0.098	0.9768	-4.0518	0.00186559	down
Streb.1G000870	Chr1	1391127	1391815	1.1495	6.669	5.772	0.1631	0	0.0791	-5.83952	1.63836e-06	down
Streb.1G000860	Chr1	1384164	1384733	0.6413	14.2773	38.573	0	0.1919	0.0956	-7.51195	7.89559e-05	down
Streb.1G000850	Chr1	1357632	1359292	0.1126	0.6822	3.5705	0.2078	0.3707	0.2687	-2.32836	0.0492442	down
Streb.1G000800	Chr1	1126603	1130118	2.5167	4.669	6.2093	1.7412	0.4237	2.0169	-1.68464	0.0135985	down
Streb.1G000780	Chr1	1093206	1095073	14.765	32.1194	19.6542	6.5823	6.1602	11.5391	-1.48112	0.000940878	down
Streb.1G000700	Chr1	993976	994962	9.0124	8.3014	8.1161	26.4214	26.8247	28.6601	1.67654	9.89372e-16	up
Streb.1G000660	Chr1	942745	943719	11.9323	11.6323	16.4323	7.5082	5.1084	7.1399	-1.02127	0.00149885	down
Streb.1G000520	Chr1	692844	699967	11.0368	9.4064	13.8778	0.9476	0.8277	0.9426	-3.66056	1.90966e-41	down
Streb.1G000510	Chr1	687313	690000	0.568	4.4041	3.6016	0.3144	0.476	0.3387	-2.94611	0.000240241	down
Streb.1G000380	Chr1	490595	492204	1.9746	1.1588	1.9564	4.2123	3.2504	3.9746	1.16875	0.0024068	up
Streb.1G000260	Chr1	355950	358576	10.7961	10.5303	8.0256	2.6813	2.9486	2.634	-1.84575	1.35936e-10	down
Streb.1G000220	Chr1	238427	239867	2.4521	2.9709	5.1009	8.5261	6.492	6.2997	1.01794	0.0149068	up
Streb.1G000120	Chr1	166572	168507	5.2259	7.837	4.6354	3.6057	2.861	2.2425	-1.04924	0.0125178	down
Streb.1G000010	Chr1	370	2316	0	0	0.085	12.0314	13.1024	10.8518	8.58942	4.77299e-11	up
novel.98	Chr1	12455750	12458338	3.6566	3.931	3.3617	0.9027	1.0173	0.6911	-2.08351	1.02366e-06	down
novel.92	Chr1	11391961	11394266	5.0935	3.1787	4.5931	8.6227	7.5885	11.0159	1.07953	0.000377747	up
novel.9	Chr1	2225093	2226637	0.6617	1.2026	1.2782	2.9213	4.074	4.8204	1.89682	4.37708e-05	up
novel.86	Chr1	10789124	10790020	0.9913	2.7022	3.6975	8.9333	6.3671	3.4108	1.33318	0.0422083	up
novel.84	Chr1	10905964	10909670	2.7045	4.9924	3.356	0.5893	0.4971	0.743	-2.61861	2.25914e-10	down
novel.825	Chr1	142580043	142582884	15.7016	16.802	15.08	3.0935	3.5737	3.6168	-2.22398	3.68073e-23	down
novel.823	Chr1	142448361	142449170	3.1591	2.2555	2.6653	0	0.0675	0	-6.79378	1.45832e-06	down
novel.82	Chr1	10867089	10867373	20.5225	16.8997	3.5882	0.3944	0.5758	0	-5.43877	2.85845e-07	down
novel.819	Chr1	141795840	141796646	3.4729	11.5936	3.2384	1.6018	1.3557	1.9586	-1.94422	0.0047902	down
novel.813	Chr1	141059334	141062469	4.7081	4.1373	4.5058	0.2286	0.2781	0.2771	-4.0982	7.04753e-24	down
novel.810	Chr1	140931028	140936144	4.258	2.3486	3.664	1.1026	1.1134	1.3232	-1.53743	2.10581e-06	down
novel.801	Chr1	140404440	140406632	0	0	0	5.2343	6.0209	6.0246	10.1633	2.32515e-15	up
novel.800	Chr1	140317042	140318705	0	0	0	2.8224	0.7166	2.4991	6.43078	0.000168233	up
novel.798	Chr1	140252613	140255730	0	0.0996	0	2.426	1.8693	2.2547	5.86657	0.000100536	up
novel.797	Chr1	140249944	140256344	0.2635	0.0598	0.215	4.7392	4.7606	4.8906	4.75483	5.18516e-22	up
novel.795	Chr1	140054019	140060902	0	0	0	2.1524	1.4549	1.7975	7.3085	4.69973e-07	up
novel.787	Chr1	139884748	139885379	22.7509	38.9805	8.6298	2.1343	2.4235	5.4331	-2.86002	8.54766e-06	down
novel.785	Chr1	139815827	139816355	3.4552	5.2326	3.2219	0.7437	0.2068	0.103	-3.53227	3.35993e-05	down
novel.78	Chr1	10231702	10233455	7.3639	3.1878	1.1013	0	0	0	-9.41435	1.7262e-10	down
novel.779	Chr1	139095636	139096192	0	0	0	4.4397	2.7499	3.1313	7.48655	1.95613e-07	up
novel.777	Chr1	138645841	138647115	0	0	0	2.3589	1.2478	0.9449	7.28138	1.39424e-06	up
novel.769	Chr1	137949108	137951163	0	0.0545	0	1.2736	0.6467	1.074	5.60523	0.000385232	up
novel.768	Chr1	137630985	137634179	5.7327	10.1288	13.2158	150.627	169.655	170.121	4.07085	1.41938e-39	up
novel.760	Chr1	136270117	136275680	3.9217	2.9271	0.8489	0	0	0	-8.81229	1.70203e-09	down
novel.755	Chr1	135326674	135328675	2.312	1.1671	0.9582	4.2655	4.4977	2.6428	1.35225	0.00986527	up
novel.751	Chr1	135038374	135040738	0	0	0	2.136	1.0395	1.9419	7.07078	2.89049e-06	up
novel.747	Chr1	134786069	134795317	0.535	0.2431	0.3118	39.4837	26.5406	63.1191	6.89086	1.36543e-51	up
novel.746	Chr1	134516114	134516990	0.7642	0	0.583	3.6528	4.4286	1.9266	2.91848	0.00126314	up
novel.738	Chr1	134197268	134198950	3.7207	2.9966	2.7204	0.351	0.3037	0.2648	-3.37303	1.49945e-11	down
novel.727	Chr1	132147870	132149546	2.2888	2.2778	5.1494	1.0054	1.0112	0.8125	-1.77145	0.000312923	down
novel.718	Chr1	130048014	130052367	0	0	0	3.6858	4.7832	4.5033	10.094	4.75744e-15	up
novel.712	Chr1	129441505	129441835	2.2088	6.6902	3.0895	0	0	0	-7.06325	8.80586e-06	down
novel.710	Chr1	128984288	128986692	0.836	0.8517	1.1575	4.5803	6.2322	3.5354	2.32845	1.42162e-10	up
novel.709	Chr1	128811129	128813822	1.2836	2.2549	1.7555	3.9468	3.15	4.0572	1.05448	0.0433456	up
novel.708	Chr1	128469756	128470978	0	0	0	1.7795	1.3952	1.1025	7.24528	7.4986e-07	up
novel.70	Chr1	8686322	8686670	3.666	2.3794	2.1162	10.7896	8.464	6.2469	1.635	0.00246921	up
novel.7	Chr1	1489104	1490060	2.5465	16.1976	1.7216	1.1746	1.086	1.5377	-2.49709	0.00546033	down
novel.696	Chr1	127472219	127473290	0.7379	0.3831	1.4744	3.1116	3.5964	1.5088	1.67517	0.041076	up
novel.694	Chr1	127339691	127342533	0	0.0628	0	6.3722	8.0007	6.9211	8.23361	4.31874e-10	up
novel.693	Chr1	127330239	127331324	1.3847	0.9151	0.9391	4.1804	3.5037	3.0405	1.72162	0.0062875	up
novel.69	Chr1	8628126	8628723	2.8527	3.2402	3.0402	0	0	0.7291	-3.65311	0.00206793	down
novel.688	Chr1	126169005	126172750	6.7595	5.565	5.6686	1.8832	1.8736	2.1103	-1.62644	1.2848e-07	down
novel.685	Chr1	125702526	125702866	5.5387	11.6891	8.6636	1.3185	1.7646	3.5164	-1.99213	0.00203515	down
novel.670	Chr1	122714512	122716458	1.7507	1.3124	1.8366	5.9352	4.9122	4.033	1.59863	7.27786e-06	up
novel.67	Chr1	8351527	8352098	14.0016	6.0748	7.7633	1.0473	0.7928	0.5642	-3.53999	4.72959e-09	down
novel.66	Chr1	8249315	8250142	2.7961	2.6076	2.2643	4.8193	5.4835	5.5952	1.0398	0.00637384	up
novel.65	Chr1	8246101	8246874	0	4.077	8.0008	0.3631	0.2827	0.4929	-3.39621	0.0128496	down
novel.64	Chr1	8243850	8244823	6.568	2.5009	3.7331	0.9232	0.7301	0.1679	-2.81779	5.95142e-05	down
novel.63	Chr1	7792676	7795783	3.3661	2.0391	1.0463	0	0	0	-6.86693	1.98504e-05	down
novel.62	Chr1	7832348	7832972	2.632	3.366	0.9999	0	0	0	-7.20335	4.6919e-06	down
novel.600	Chr1	113207102	113207615	0	0	0	6.4513	10.1104	10.4978	8.76247	7.99345e-11	up
novel.595	Chr1	112524963	112525591	0	0	0	3.306	2.609	3.4661	7.52477	1.21794e-07	up
novel.594	Chr1	111891031	111892200	2.2469	0.6282	0.967	3.8266	3.5692	2.8605	1.41981	0.0339466	up
novel.589	Chr1	110924050	110927136	18.4408	15.553	19.761	0	0	0	-10.0508	5.55307e-15	down
novel.585	Chr1	110353118	110356532	2.0772	1.7864	2.5077	5.1498	6.5277	5.691	1.44319	8.32575e-09	up
novel.579	Chr1	108921814	108924001	1.0397	0.3779	1.1634	2.7814	3.4539	3.1623	1.87456	0.00491135	up
novel.578	Chr1	108710154	108711239	0	0	0	1.5008	0.7556	0.9536	6.76463	1.34639e-05	up
novel.574	Chr1	108346782	108347376	2.3635	9.545	3.6733	0.2423	1.4147	2.2318	-2.04193	0.0360568	down
novel.571	Chr1	108085307	108098470	6.0357	10.174	11.6236	2.8242	3.4557	2.9736	-1.5978	8.15283e-06	down
novel.556	Chr1	104940323	104942197	0	0	0	2.3843	2.0721	1.8994	8.03227	4.97513e-09	up
novel.554	Chr1	104721419	104723361	1.0596	0.7702	0.3952	7.1353	3.9005	7.1092	3.01624	1.11567e-06	up
novel.552	Chr1	104065286	104066192	2.5165	3.4902	0.8645	0	0	0	-6.73808	5.64445e-05	down
novel.550	Chr1	104041305	104045834	3.6225	1.9559	2.3009	0.2906	0.2357	0.3757	-3.1325	7.0282e-11	down
novel.545	Chr1	102490214	102490443	0	0	0	5.3759	10.7026	6.8722	7.36474	5.4938e-07	up
novel.534	Chr1	101554953	101555655	0.0969	0	0	3.2167	4.1744	5.6324	7.03699	5.18394e-07	up
novel.529	Chr1	100692479	100692759	11.4914	19.8985	6.2676	2.6001	2.336	6.9827	-1.69741	0.0234817	down
novel.528	Chr1	100362947	100363666	0	0	0	0.7806	1.4435	2.1953	6.63501	3.96881e-05	up
novel.527	Chr1	100358674	100360195	0.0443	0.0805	0	0.6131	1.5118	1.5063	4.8331	4.9437e-05	up
novel.510	Chr1	97599648	97601133	9.6402	6.5698	6.2027	1.1561	2.0773	1.3798	-2.28994	1.29251e-06	down
novel.497	Chr1	94671690	94671973	1.2872	0.5848	0.2	3.9579	5.2006	4.9898	2.77079	0.00189417	up
novel.48	Chr1	6419821	6421243	54.4898	71.8275	61.5329	10.0876	10.66	12.466	-2.51575	2.79908e-26	down
novel.479	Chr1	91713756	91715539	1.2295	1.1792	1.1783	2.3313	2.361	3.1163	1.11202	0.00362805	up
novel.478	Chr1	91581641	91593297	1.769	1.9383	1.7466	3.5517	3.3634	4.189	1.01236	0.00833142	up
novel.463	Chr1	88966652	88967076	0	0	0	1.5869	3.2178	3.3344	6.75532	1.60099e-05	up
novel.461	Chr1	88522583	88524343	1.1245	0.7431	1.1439	3.2062	5.507	3.7494	2.04831	0.000412705	up
novel.46	Chr1	6190021	6190821	3.5273	2.2339	1.8938	0	0	0	-7.17639	1.72165e-06	down
novel.454	Chr1	85728140	85729756	6.4718	5.1678	2.865	11.337	11.3866	10.9943	1.19685	0.00318996	up
novel.449	Chr1	86353381	86353868	157.184	195.012	114.674	71.8655	55.4871	63.774	-1.31362	1.9801e-05	down
novel.448	Chr1	86349496	86349952	57.5931	91.2186	31.9495	18.3242	14.1245	19.7979	-1.82777	6.14446e-05	down
novel.447	Chr1	86317998	86318507	65.8241	117.344	36.2044	44.3008	25.6351	25.7557	-1.23799	0.019186	down
novel.444	Chr1	85435992	85436303	1.9528	0.1774	0.1821	3.2425	4.5585	6.2889	2.61991	0.0158242	up
novel.436	Chr1	84726873	84728491	2.853	1.0453	1.8022	5.2637	5.2471	4.6106	1.40994	0.00173228	up
novel.430	Chr1	83235919	83236408	0	0	0	3.8992	2.2247	2.8686	6.8736	6.37611e-06	up
novel.416	Chr1	80491463	80493539	0	0.0267	0	1.4883	2.0806	1.5483	7.41228	5.5555e-08	up
novel.413	Chr1	79927613	79928575	6.8162	2.1916	1.369	0	0	0	-7.64373	1.41704e-06	down
novel.409	Chr1	79246037	79246598	3.7943	3.1522	3.4371	0	0	0	-7.59236	8.51497e-08	down
novel.405	Chr1	77526513	77534349	0	0	0	12.055	11.5747	14.0604	8.66488	8.3968e-11	up
novel.404	Chr1	77522357	77522840	2.3917	4.1178	4.1084	0	0	0	-7.41378	4.13608e-07	down
novel.400	Chr1	76586681	76588237	3.2844	2.9844	1.3782	6.3625	8.1095	5.1419	1.33836	0.0295934	up
novel.393	Chr1	73168100	73168689	4.0273	3.1903	2.6962	0.381	0.1854	1.2009	-2.49899	0.0022695	down
novel.389	Chr1	70862203	70867317	39.9483	90.1898	87.2421	18.7541	17.6141	25.0799	-1.83664	1.3658e-06	down
novel.388	Chr1	70862163	70866795	259.997	534.643	261.83	111.387	77.4824	139.068	-1.72024	3.06899e-05	down
novel.369	Chr1	66070836	66073457	0.0843	0	0.0786	5.286	9.6089	9.4986	7.24989	1.09009e-09	up
novel.364	Chr1	64916954	64917419	6.1468	4.1069	1.5173	0	0	0	-7.05152	1.22185e-05	down
novel.36	Chr1	4821887	4846292	10.8584	11.9359	9.1713	2.1921	1.8076	1.1515	-2.65276	3.31874e-15	down
novel.357	Chr1	58816768	58817115	5.2522	13.6812	4.5712	2.261	0.9431	2.3493	-2.12407	0.00529424	down
novel.356	Chr1	58351068	58351305	123.644	282.621	107.658	56.2025	35.1658	61.8321	-1.78505	0.000217546	down
novel.35	Chr1	4782085	4782693	3.4015	6.1815	5.1309	1.1997	0.8084	0.6265	-2.50259	2.00798e-05	down
novel.34	Chr1	5056075	5059410	1.1946	2.8947	3.639	0.5143	0.6436	0.285	-2.42986	0.00161684	down
novel.336	Chr1	49307306	49309257	0	0	0	1.5291	1.5213	1.0874	7.73852	3.66645e-08	up
novel.327	Chr1	45123684	45126415	2.3672	2.0741	4.8089	0.5979	0.6578	0.3781	-2.49212	4.86192e-07	down
novel.319	Chr1	44203551	44205682	1.5699	2.4794	3.346	0.6896	0.7719	1.0031	-1.58984	0.00134295	down
novel.318	Chr1	44106339	44108264	1.9745	3.2465	2.1919	0	0	0	-7.32585	6.9538e-07	down
novel.316	Chr1	43809372	43809613	21.9032	43.6941	18.5464	15.7924	6.5552	7.8828	-1.51333	0.0101687	down
novel.315	Chr1	43739213	43741054	1.2011	2.5795	4.4799	0.6547	0.5392	0.8791	-1.99174	0.00306291	down
novel.301	Chr1	40074442	40075234	15.4428	19.9663	9.5285	4.1107	0.8278	5.4985	-2.13585	0.00138087	down
novel.294	Chr1	37752564	37753093	2.644	4.8049	3.0014	1.9088	1.1353	1.1312	-1.35076	0.0423341	down
novel.29	Chr1	4516575	4517544	0.8766	0.9559	1.2262	5.0946	5.2735	4.3133	2.25383	2.03042e-06	up
novel.286	Chr1	35055190	35057413	2.6259	1.8498	1.6232	5.1984	5.0861	4.0119	1.21779	0.000403051	up
novel.284	Chr1	34793166	34793627	0	0	0	4.6227	1.5392	4.2471	7.22914	2.59386e-06	up
novel.282	Chr1	34387332	34388374	1.5852	0.9394	1.1568	3.5603	3.2178	3.8227	1.52313	0.00121572	up
novel.28	Chr1	4513289	4515700	2.2228	1.3542	2.0492	3.4719	4.5132	3.9997	1.0902	0.000826596	up
novel.274	Chr1	32477030	32477719	1.5011	1.2035	0.9057	6.9235	9.2756	5.6084	2.58376	4.67545e-08	up
novel.271	Chr1	32334291	32336385	4.7205	3.6602	3.8149	1.6838	1.6953	2.5901	-1.03907	0.0169993	down
novel.266	Chr1	31744371	31752088	2.1846	2.2056	3.4706	0.1493	0.2179	0.0724	-4.16235	1.76353e-06	down
novel.26	Chr1	4729095	4729504	6.2412	4.1858	4.4342	0.5483	0.6671	1.7282	-2.34113	0.00100456	down
novel.254	Chr1	28297980	28308809	3.4694	2.9218	4.0243	9.4451	9.193	9.6896	1.43881	5.16639e-06	up
novel.249	Chr1	29392714	29412349	12.8265	3.9087	6.272	26.1894	20.7153	23.0189	1.60338	0.000532015	up
novel.248	Chr1	29390916	29391147	5.2522	3.5794	1.7142	7.7521	12.7325	9.3972	1.48724	0.0243194	up
novel.244	Chr1	28087374	28089483	5.2647	3.7036	6.5325	12.298	13.5327	9.9892	1.2101	6.42414e-05	up
novel.243	Chr1	27976219	27979550	4.2487	4.7602	4.1927	2.3973	1.7777	2.4724	-1.00477	0.00356515	down
novel.240	Chr1	27661993	27672095	4.5636	2.8215	1.4039	0.0434	0	0.0842	-6.12615	3.3802e-08	down
novel.239	Chr1	27708898	27715574	1.7683	4.3821	0.4497	0.0741	0.5052	0.1438	-3.24397	0.00660464	down
novel.237	Chr1	27553236	27554506	4.2554	5.3397	2.8344	0.7477	0.2426	0.7251	-2.88486	3.16431e-06	down
novel.236	Chr1	27538513	27539691	3.0979	5.9059	3.7384	0	0	0.2174	-5.88591	1.70607e-09	down
novel.234	Chr1	27354933	27355184	61.6514	81.0645	29.9846	20.2954	17.1488	26.6031	-1.46484	0.00231095	down
novel.233	Chr1	27120139	27121662	2.2399	0.5088	1.3054	21.1276	12.67	11.2214	3.48136	1.79959e-11	up
novel.232	Chr1	26887741	26889307	8.0102	9.4107	10.7892	0.5971	0.8718	0.2171	-4.07434	8.32265e-16	down
novel.230	Chr1	26661017	26663673	4.1001	3.4642	4.4941	0	0	0	-8.39618	5.23299e-10	down
novel.229	Chr1	26107426	26110596	2.4283	5.1632	4.3023	1.232	1.4608	2.5416	-1.20207	0.0137472	down
novel.216	Chr1	25019156	25020086	5.039	6.6005	3.6614	0.6037	0.3525	1.4636	-2.68513	2.06761e-05	down
novel.210	Chr1	24419580	24420369	1.0797	0.7008	1.2945	2.7746	1.8003	3.5186	1.39771	0.0228683	up
novel.21	Chr1	4211793	4212498	5.7425	5.0907	4.1793	0	0	0	-7.76075	3.74054e-08	down
novel.209	Chr1	24331944	24334208	4.864	1.9813	2.346	0	0.0376	0	-7.82191	2.16049e-08	down
novel.206	Chr1	23494370	23495405	1.1424	0.2883	0.0592	3.6883	2.8491	1.3626	2.39785	0.0156289	up
novel.191	Chr1	21066264	21072828	14.6502	5.3882	4.4453	0	0	0	-8.73122	1.35915e-09	down
novel.182	Chr1	19777977	19804413	13.8722	6.2075	6.5653	3.3439	3.8179	5.3007	-1.10352	0.0248316	down
novel.178	Chr1	19712599	19717767	3.6282	3.981	2.9364	0	0	0	-8.28763	1.46025e-09	down
novel.176	Chr1	19582556	19583823	1.7333	3.5437	3.2326	0.0799	0	0.0775	-5.77759	8.75715e-06	down
novel.17	Chr1	3671845	3673785	58.7215	75.7573	110.542	52.5974	22.4028	25.8176	-1.28327	0.00284409	down
novel.162	Chr1	18368018	18372196	0.4597	0.172	0.2269	3.218	2.0881	3.2659	3.3235	5.32435e-11	up
novel.155	Chr1	18037850	18042389	1.6726	0.9387	1.422	3.0177	4.6377	4.5108	1.59265	1.48179e-05	up
novel.147	Chr1	17124650	17127183	2.9333	2.1847	2.399	5.19	5.9149	5.8289	1.16433	7.11594e-06	up
novel.14	Chr1	2668049	2703044	8.9559	10.2169	6.4616	3.1358	2.7293	6.082	-1.12353	0.0118825	down
novel.134	Chr1	15639575	15641711	0	0.0777	0	1.1046	1.5359	1.4538	5.6485	1.02316e-07	up
novel.131	Chr1	15461239	15461630	0	0	0	6.2255	7.2376	5.7019	7.60292	7.19232e-08	up
novel.13	Chr1	2717195	2718712	0.1605	0.1459	0.262	3.11	4.1802	1.8312	3.99921	2.82054e-10	up
novel.129	Chr1	14903722	14904211	0.9302	0	0.8674	6.5784	3.7582	3.7445	2.99476	0.00106936	up
novel.125	Chr1	14569379	14570255	8.1812	5.2475	5.2056	0	0	0	-8.60868	2.44151e-10	down
novel.123	Chr1	14443255	14444453	0	0	0	3.735	2.5101	3.1046	7.52645	1.3368e-07	up
novel.121	Chr1	14405110	14405483	5.05	7.6973	8.3549	3.306	3.2178	2.4774	-1.2414	0.0167677	down
novel.119	Chr1	14250243	14252561	1.8226	15.1415	2.3065	0	0	0	-8.27626	5.97928e-07	down
novel.116	Chr1	14112478	14113166	1.0611	1.848	1.6491	7.5861	6.1927	6.1702	2.11092	1.38454e-06	up
novel.114	Chr1	13647970	13648497	0	0	0	18.0955	17.6125	15.6905	9.72611	5.37081e-14	up
novel.108	Chr1	13202389	13203317	1.0945	0.5967	0.6124	2.4231	4.2583	3.8512	2.19049	0.000144056	up
novel.102	Chr1	13065662	13073765	1.12	0.6106	1.9843	11.6744	10.86	7.7147	3.03278	3.71565e-09	up
novel.10	Chr1	2379782	2380226	0	0	0	2.7786	1.2293	2.5721	6.5134	5.62498e-05	up
Streb.10G031700	Chr10	99042231	99043398	5.2735	2.9567	2.825	6.9347	8.16	9.0338	1.11934	0.0149117	up
Streb.10G031690	Chr10	99040819	99041686	3.1586	1.0205	1.0472	5.7627	6.5542	3.2024	1.5659	0.015571	up
Streb.10G031680	Chr10	99019306	99021283	19.2981	13.731	11.7575	5.5936	5.6604	6.0703	-1.38366	5.64927e-06	down
Streb.10G031670	Chr10	99016870	99018393	5.8583	4.6726	7.5265	3.6027	2.8053	2.4457	-1.02945	0.00751903	down
Streb.10G031610	Chr10	98931972	98932844	73.6354	50.2417	4.5206	5.1972	6.3525	5.2746	-2.9691	0.000199027	down
Streb.10G031370	Chr10	98529581	98542160	0	0	0	3.0843	3.5579	2.1048	8.06929	6.24439e-09	up
Streb.10G031300	Chr10	98343583	98344215	3.1762	1.3119	2.0643	8.0797	7.0863	12.1407	2.06135	2.18817e-05	up
Streb.10G031150	Chr10	98108664	98109552	71.8914	238.321	155.421	51.6507	56.5484	102.018	-1.17398	0.0250164	down
Streb.10G031030	Chr10	97866587	97869285	18.4791	21.0583	21.7243	6.4698	7.6112	7.911	-1.48879	2.87326e-10	down
Streb.10G030900	Chr10	97607031	97610227	6.4514	9.1521	7.9495	4.0687	2.4824	3.1507	-1.29649	0.000100438	down
Streb.10G030790	Chr10	97498526	97501225	2.1151	4.7814	4.8106	1.4753	2.1307	0.6461	-1.47505	0.0197313	down
Streb.10G030760	Chr10	97483725	97486570	2.1565	7.0271	5.293	2.4237	1.6691	1.7739	-1.32643	0.0110892	down
Streb.10G030610	Chr10	97211087	97212428	0.13	0	0.1819	2.2793	1.693	1.2215	4.07625	4.86594e-05	up
Streb.10G030510	Chr10	97063057	97065701	2.8439	5.6156	5.9159	0.1009	0.0491	0	-6.60753	1.11239e-10	down
Streb.10G030470	Chr10	96946728	96948455	0	0	0	1.0913	2.0654	1.6463	7.11924	1.88081e-06	up
Streb.10G030450	Chr10	96907924	96913128	0	0	0	33.2939	39.7881	35.8916	11.8747	3.87341e-21	up
Streb.10G030400	Chr10	96859945	96860533	13.1264	15.078	8.545	5.7116	6.671	5.3174	-1.07714	0.0371185	down
Streb.10G030380	Chr10	96853881	96855516	2.9576	1.9964	4.2551	19.6436	13.9601	6.8791	2.14099	2.53129e-05	up
Streb.10G030360	Chr10	96806491	96811025	0.3426	0.8449	0.2282	4.6497	3.559	7.2672	3.41035	2.27415e-08	up
Streb.10G030330	Chr10	96771949	96772757	7.6158	6.3819	8.522	14.7532	13.9795	17.9408	1.04686	0.000184409	up
Streb.10G030090	Chr10	96230574	96231750	7.5058	43.9314	15.3979	0.9073	1.7196	3.4731	-3.49911	8.62394e-07	down
Streb.10G030040	Chr10	96093786	96107933	1.3093	1.8537	2.0159	4.6625	3.9093	3.7044	1.23296	0.00023267	up
Streb.10G029930	Chr10	95977879	95981439	5.3917	4.8992	7.8767	0.7461	0.6858	0.5627	-3.18824	7.17224e-16	down
Streb.10G029680	Chr10	95513999	95520114	1.474	2.0649	3.3504	0.7932	0.6893	1.0714	-1.43129	0.0040013	down
Streb.10G029510	Chr10	95257308	95264074	3.2503	4.8761	3.9462	0.3421	0.6463	0.644	-2.90303	2.17952e-13	down
Streb.10G029410	Chr10	95087628	95091265	4.3114	5.7775	8.1626	13.6589	15.5231	20.3367	1.43656	1.57098e-05	up
Streb.10G029330	Chr10	95014682	95016749	0	0	0	2.6167	2.7683	1.3975	8.29296	2.46405e-09	up
Streb.10G029250	Chr10	94890423	94893276	0.8627	0.098	1.2569	8.4552	9.1009	9.3573	3.62576	1.39233e-09	up
Streb.10G029230	Chr10	94860805	94862937	41.3353	45.1348	32.1314	7.6261	9.6057	9.2601	-2.1819	1.50292e-15	down
Streb.10G029210	Chr10	94827911	94832253	86.2529	73.4393	79.7144	34.9087	43.5181	34.2233	-1.09679	7.29418e-08	down
Streb.10G029130	Chr10	94666166	94667844	3.8464	3.3302	3.4853	0.1339	0	0	-6.34985	3.09043e-13	down
Streb.10G029120	Chr10	94663736	94665502	15.2401	12.6575	9.3563	0	0.2477	0.1542	-6.54246	5.74687e-31	down
Streb.10G029110	Chr10	94661342	94663064	2.7228	2.0564	3.0335	0	0	0	-8.79142	4.53781e-11	down
Streb.10G029100	Chr10	94658850	94660331	18.6643	12.4394	10.8489	0	0	0	-11.0102	1.63227e-17	down
Streb.10G029060	Chr10	94621038	94624899	7.9136	5.6791	6.3312	2.6131	2.7048	2.6146	-1.33625	9.23454e-06	down
Streb.10G028970	Chr10	94458169	94464323	4.1806	2.6465	7.3349	0.2193	0.0356	0.1418	-5.14822	3.35873e-18	down
Streb.10G028860	Chr10	94232302	94241144	3.3509	3.381	2.8812	1.7061	1.1917	1.7519	-1.06301	0.00123785	down
Streb.10G028830	Chr10	94201696	94205808	2.5154	2.9235	3.4366	1.3491	0.604	1.0728	-1.56181	0.00027255	down
Streb.10G028800	Chr10	94160292	94169251	0.0421	0.0573	0.0196	2.1542	2.1345	2.1267	5.73548	1.22868e-15	up
Streb.10G028790	Chr10	94152354	94155344	0	0	0.038	0.8456	0.8047	0.984	6.09601	8.63056e-07	up
Streb.10G028760	Chr10	94011961	94019384	0.0419	0.0381	0.013	0.8629	0.7396	0.6869	4.61373	5.67088e-10	up
Streb.10G028750	Chr10	93994266	93995057	0	0	0	3.2643	3.1772	1.8581	7.68011	7.57668e-08	up
Streb.10G028740	Chr10	93987239	93991002	0	0	0	1.787	1.8263	2.8595	7.98996	1.04598e-08	up
Streb.10G028730	Chr10	93979589	93985760	0.0197	0	0.1287	5.6021	4.6736	3.3161	6.51663	7.76244e-22	up
Streb.10G028630	Chr10	93792740	93800385	0	0	0.0457	3.6605	3.2549	3.1116	7.75367	9.52037e-17	up
Streb.10G028620	Chr10	93772204	93782155	0.0432	0.0392	0	2.1111	3.0627	2.2404	6.49077	7.39763e-08	up
Streb.10G028600	Chr10	93715937	93719873	0.6281	0.761	0	15.0646	15.0385	14.7966	4.99785	6.46758e-12	up
Streb.10G028550	Chr10	93694646	93696124	0	0	0	1.71	1.5164	1.2898	7.70338	4.03534e-08	up
Streb.10G028500	Chr10	93669508	93671333	2.8361	2.9712	3.3602	0.1539	0.2097	0.3582	-3.67223	4.17198e-14	down
Streb.10G028490	Chr10	93650449	93652232	0.3415	0.5275	0.414	0.9451	0.9812	3.3301	2.01632	0.00672462	up
Streb.10G028460	Chr10	93538968	93541397	18.5168	38.5357	29.8918	4.0407	3.2178	2.4936	-3.17842	6.70833e-12	down
Streb.10G028410	Chr10	93429553	93445679	31.9439	25.3738	23.2776	10.4404	12.7259	15.9916	-1.05331	0.000790547	down
Streb.10G028190	Chr10	92979198	92982232	21.6104	25.1696	29.4094	6.1057	4.9919	4.9737	-2.25344	2.42874e-23	down
Streb.10G028180	Chr10	92929507	92932927	15.5092	23.1396	21.7111	7.9129	9.2833	12.1957	-1.05206	0.000729322	down
Streb.10G028150	Chr10	92869772	92872890	26.104	24.6381	32.7541	13.7534	11.2536	9.2912	-1.28823	8.12687e-08	down
Streb.10G028100	Chr10	92777491	92779801	6.3356	13.354	13.1916	3.8696	3.1429	5.5384	-1.40274	0.000797248	down
Streb.10G028080	Chr10	92702508	92707379	7.6497	13.4786	9.668	0.4657	0.4532	0.6253	-4.33905	1.19844e-25	down
Streb.10G027900	Chr10	92492956	92495570	10.531	5.3773	7.6258	17.3873	16.9232	18.2999	1.15791	9.6592e-05	up
Streb.10G027880	Chr10	92480248	92483788	2.3855	1.7282	1.8336	4.0145	4.9782	4.4411	1.16818	0.000206743	up
Streb.10G027730	Chr10	92369482	92373870	7.5951	10.6771	9.6741	4.5185	4.4226	3.865	-1.14114	2.33833e-05	down
Streb.10G027680	Chr10	92298163	92304187	0.2361	0	0.2936	3.2676	3.039	2.3942	4.05846	1.47511e-06	up
Streb.10G027670	Chr10	92244310	92253094	0	0.099	0.1694	1.4076	1.3374	0.3575	3.51349	0.00104891	up
Streb.10G027660	Chr10	92201690	92204513	13.2493	14.6302	13.8141	2.2135	1.967	2.551	-2.64389	4.53847e-27	down
Streb.10G027650	Chr10	92199057	92201282	10.4216	15.1851	17.1934	6.5987	7.5299	6.8406	-1.03867	0.000805515	down
Streb.10G027480	Chr10	91912494	91916785	0.7301	1.6463	0.9582	3.7418	4.4675	4.9351	1.95062	3.79445e-06	up
Streb.10G027460	Chr10	91900367	91906753	0.9603	1.9633	1.2188	9.0308	8.3826	6.8965	2.52646	4.4493e-12	up
Streb.10G027430	Chr10	91805074	91808796	12.6116	19.5818	13.7721	6.5396	5.6962	6.2041	-1.33978	4.49477e-06	down
Streb.10G027400	Chr10	91754568	91758741	6.7601	11.8705	9.8678	2.8943	2.4329	3.2661	-1.74768	1.61877e-07	down
Streb.10G027380	Chr10	91713568	91717038	4.9986	4.8027	5.3107	1.5118	1.1036	1.2462	-1.97842	1.04312e-09	down
Streb.10G027320	Chr10	91667511	91671606	0	0.9809	0.4832	1.6331	2.4424	3.4765	2.32457	0.0231283	up
Streb.10G027210	Chr10	91486938	91488985	3.2724	4.244	7.4345	1.0154	0.7212	1.0645	-2.41336	1.6521e-08	down
Streb.10G027050	Chr10	91289375	91291547	0.6227	0.7445	1.3141	5.0489	4.767	4.9549	2.45858	2.59939e-11	up
Streb.10G026760	Chr10	91037464	91041043	1.9628	3.9674	1.3073	0.8868	0.5035	0.86	-1.72555	0.00826015	down
Streb.10G026730	Chr10	90917256	90920882	2.2073	3.1453	3.2277	1.3651	1.4638	1.3239	-1.05928	0.00213551	down
Streb.10G026690	Chr10	90729878	90738278	64.3475	31.9731	30.9676	7.0362	6.6793	12.4396	-2.29337	2.14537e-08	down
Streb.10G026620	Chr10	90600563	90604074	552.778	364.836	454.218	1006.32	1032.38	922.453	1.10409	3.39961e-07	up
Streb.10G026560	Chr10	90546607	90549255	6.6309	5.8834	12.0027	14.8962	20.4521	18.0051	1.12746	0.00211517	up
Streb.10G026540	Chr10	90524403	90526315	2.9952	3.4518	7.902	34.975	35.2876	27.9708	2.78293	1.04029e-12	up
Streb.10G026500	Chr10	90362313	90362983	2.6332	1.9801	3.6408	11.8101	7.6632	14.621	2.04768	1.69757e-06	up
Streb.10G026490	Chr10	90326040	90326949	30.6639	8.3954	7.7416	45.0238	51.9372	51.5091	1.65633	0.00304764	up
Streb.10G026400	Chr10	90142947	90145005	4.3124	4.9232	4.5368	11.4241	16.6788	24.6306	1.9239	2.72639e-06	up
Streb.10G026380	Chr10	90095262	90096661	0	0	0	6.9431	7.0777	5.9763	9.73766	5.17192e-14	up
Streb.10G026330	Chr10	89979375	89983390	285.294	417.859	292.353	62.023	62.8042	78.721	-2.31182	7.09287e-18	down
Streb.10G026250	Chr10	89870295	89871017	2.4282	9.8286	10.7039	1.0182	1.8829	1.9748	-2.24585	0.00144479	down
Streb.10G026230	Chr10	89836614	89841273	0.8222	0.8965	0.92	3.0339	2.2147	6.2521	2.11299	0.00115338	up
Streb.10G026220	Chr10	89827168	89828260	0.6877	0.3749	0.5771	4.0598	1.1731	1.5994	2.05741	0.00946224	up
Streb.10G026090	Chr10	89739609	89743579	6.9612	4.0303	4.7392	1.3354	1.2721	1.9289	-1.79984	1.56007e-06	down
Streb.10G026080	Chr10	89730249	89733432	5.9279	7.8304	4.4017	0.2025	0.4435	0.3928	-4.15003	2.76099e-14	down
Streb.10G025940	Chr10	89588970	89589299	6.1204	4.803	5.7072	1.0265	0.4996	0.4978	-3.04992	0.000558746	down
Streb.10G025930	Chr10	89582369	89587516	7.0801	11.3431	10.4244	1.8906	1.8401	1.3334	-2.52663	3.0244e-06	down
Streb.10G025920	Chr10	89579045	89582294	18.1232	21.941	20.0312	42.9263	52.118	50.2599	1.25954	6.59049e-09	up
Streb.10G025820	Chr10	89290446	89294122	9.9618	10.4983	6.3205	22.0973	19.8939	18.2139	1.14569	0.000195594	up
Streb.10G025740	Chr10	89224797	89225811	3.1213	4.5816	3.8062	0.1661	0.2156	0.6981	-3.42716	1.28426e-07	down
Streb.10G025680	Chr10	89055421	89056627	9.2462	25.8052	42.0324	8.8848	6.5228	5.9083	-1.85199	0.000501765	down
Streb.10G025670	Chr10	89032061	89033875	0	0	0	2.2665	2.3019	3.3129	8.7176	8.76412e-11	up
Streb.10G025530	Chr10	88774034	88777913	1.7415	1.4677	3.3419	1.2107	0.7251	0.6322	-1.34369	0.0098263	down
Streb.10G025510	Chr10	88666066	88667984	10.9534	27.9546	10.7764	1.2008	1.2828	1.2497	-3.77357	9.46721e-16	down
Streb.10G025420	Chr10	88520712	88524238	0	0	0.04	0.9895	1.1557	1.5353	6.3885	1.07944e-05	up
Streb.10G025340	Chr10	88201504	88205701	5.0828	4.4338	7.7099	2.5632	1.9471	3.8195	-1.04611	0.0243962	down
Streb.10G025300	Chr10	88174245	88176548	4.2018	2.4039	2.1042	8.3981	4.5411	21.5092	1.97306	0.00277335	up
Streb.10G025200	Chr10	88011851	88015252	1.7483	1.8304	4.0049	6.6616	7.4734	6.4262	1.44551	0.000338511	up
Streb.10G025160	Chr10	87871723	87872798	8.55	31.6937	5.7552	1.3058	1.3218	1.1144	-3.67617	4.29146e-08	down
Streb.10G025090	Chr10	87734122	87734905	17.8737	9.6035	11.522	41.2916	31.6074	22.5941	1.28562	0.000643103	up
Streb.10G024940	Chr10	87531814	87538846	1.6227	1.4937	2.594	5.1517	4.7682	2.6583	1.14044	0.00529424	up
Streb.10G024890	Chr10	87472310	87475683	4.6457	5.4526	4.8284	2.3213	2.5635	2.0347	-1.12406	0.000854569	down
Streb.10G024840	Chr10	87351399	87354943	4.2678	3.878	5.6264	11.7202	9.9099	9.8739	1.19002	1.19563e-05	up
Streb.10G024810	Chr10	87253405	87258554	16.809	14.7503	20.1421	40.8899	43.8654	34.9462	1.20737	3.13903e-09	up
Streb.10G024660	Chr10	86889884	86893541	26.1438	21.9786	21.3999	8.7206	8.839	11.5482	-1.26751	1.21279e-07	down
Streb.10G024610	Chr10	86732253	86736325	13.39	13.2867	30.6152	2.9301	1.8931	2.1312	-3.03175	1.38546e-14	down
Streb.10G024430	Chr10	86477960	86480312	7.4831	15.7637	6.6157	0.5733	0.5812	1.2508	-3.66904	5.23848e-13	down
Streb.10G024420	Chr10	86469939	86472744	3.9791	10.9952	5.7178	1.2637	1.1421	1.4005	-2.47524	2.70872e-07	down
Streb.10G024410	Chr10	86464573	86467904	5.3682	7.3462	9.1371	1.7302	0.813	1.8226	-2.3303	1.33499e-08	down
Streb.10G024390	Chr10	86432475	86434342	7.0203	5.1944	5.0968	0.3701	0.4502	1.7046	-2.78608	7.7764e-06	down
Streb.10G024380	Chr10	86426410	86427903	1.3424	1.6919	3.513	1.1185	0.8165	0.5423	-1.39696	0.0257956	down
Streb.10G024270	Chr10	86053284	86057521	12.7014	5.7398	5.1303	15.9146	12.0138	37.8549	1.47017	0.0124378	up
Streb.10G024240	Chr10	86004939	86008844	19.5353	28.4184	32.8849	6.9344	6.8743	6.7663	-1.9826	4.03226e-13	down
Streb.10G024230	Chr10	85970727	85981212	4.0136	3.9948	3.5183	0.9887	0.9623	0.8218	-2.07025	4.10535e-17	down
Streb.10G024220	Chr10	85965666	85966190	23.6741	26.4679	14.3926	1.4987	3.8552	3.0107	-2.97126	3.34491e-10	down
Streb.10G024210	Chr10	85877349	85880097	7.358	2.5325	1.9752	0	0	0	-9.74791	4.56959e-12	down
Streb.10G024200	Chr10	85774344	85779189	5.8549	7.8802	4.8028	0.0406	0	0	-8.78242	3.55709e-11	down
Streb.10G024170	Chr10	85662306	85663502	0.8289	0.4304	0.4417	3.1133	2.2859	3.1251	2.32331	3.02264e-05	up
Streb.10G024130	Chr10	85584854	85587145	3.104	4.3031	3.5995	1.5418	1.8222	1.2816	-1.26157	0.00104668	down
Streb.10G024080	Chr10	85542789	85545366	9.8536	10.8452	9.6414	18.4995	21.8685	27.0657	1.13821	3.80043e-05	up
Streb.10G024070	Chr10	85536260	85538595	2.1648	3.9577	1.7511	0.6015	0.5854	1.0966	-1.81829	0.000841793	down
Streb.10G024060	Chr10	85517428	85519687	1.9802	5.3143	2.7054	0.7222	0.5789	0.5768	-2.44656	3.21579e-05	down
Streb.10G024050	Chr10	85511750	85515090	0.9334	1.3453	1.3505	3.0877	2.5141	2.3898	1.12446	0.00385782	up
Streb.10G023990	Chr10	85468574	85473413	16.7341	10.4628	14.4245	47.7984	48.9936	39.4205	1.70703	1.963e-12	up
Streb.10G023950	Chr10	85284301	85286127	24.3916	14.8401	16.2182	99.0025	101.454	126.891	2.55354	1.83368e-21	up
Streb.10G023930	Chr10	85142663	85151508	4.6065	1.1959	1.5852	15.6315	10.4875	31.7898	2.96851	1.16084e-06	up
Streb.10G023900	Chr10	85113050	85120643	3.0282	1.6194	1.8237	7.289	6.2165	7.2662	1.67598	1.23329e-07	up
Streb.10G023890	Chr10	85104045	85108456	0	0	0.263	1.8864	1.5195	0.5047	3.90811	0.00511592	up
Streb.10G023880	Chr10	85098382	85102328	8.7362	13.8093	16.4202	22.4978	42.4465	25.6441	1.20963	0.00166903	up
Streb.10G023860	Chr10	85068446	85068957	1.547	2.0544	1.5535	13.6115	13.7824	10.7517	2.86973	1.37459e-12	up
Streb.10G023840	Chr10	84973458	84976147	7.3065	7.7108	4.2382	0.7961	0.3099	1.8014	-2.75189	7.31459e-06	down
Streb.10G023750	Chr10	84739041	84739525	9.0855	12.0192	7.7246	1.1093	1.3196	1.5538	-2.87702	9.12094e-09	down
Streb.10G023700	Chr10	84680028	84697886	1.9995	6.7331	1.9742	0.1899	0.132	0.1052	-4.69714	1.68855e-10	down
Streb.10G023680	Chr10	84611520	84612602	0	0	0.0525	2.6986	2.8791	3.2209	7.2547	1.09125e-07	up
Streb.10G023670	Chr10	84603968	84606641	6.5471	4.8183	5.8024	0.1997	0.5344	0.3872	-3.93893	7.17547e-16	down
Streb.10G023620	Chr10	84442457	84448721	8.0673	5.4793	6.6109	19.4942	21.559	24.0808	1.68622	6.18661e-13	up
Streb.10G023610	Chr10	84439240	84440322	0	0	0.1049	5.1376	7.2735	8.5555	7.61992	7.12784e-11	up
Streb.10G023600	Chr10	84434754	84438701	3.0311	1.8361	1.7599	1.1079	1.0441	1.1426	-1.0182	0.00926772	down
Streb.10G023580	Chr10	84394780	84413556	3.4053	7.5115	3.5896	0.8422	0.7533	1.2804	-2.36746	9.72543e-07	down
Streb.10G023430	Chr10	83934646	83936120	2.9264	4.1848	4.9655	1.0621	0.5169	0.7725	-2.37084	5.62001e-07	down
Streb.10G023370	Chr10	83848238	83853652	3.4305	2.8055	3.7747	0.6013	0.3388	0.5831	-2.72167	5.18846e-11	down
Streb.10G023340	Chr10	83817525	83820330	4.5659	7.3469	3.7698	0	0	0	-9.39637	3.26512e-12	down
Streb.10G023270	Chr10	83720932	83723616	1.7124	4.5042	4.6224	10.0599	8.5776	6.1276	1.17675	0.027269	up
Streb.10G023170	Chr10	83574569	83575982	0.6205	0.7176	1.2099	2.8622	3.191	3.4822	1.8996	8.15152e-05	up
Streb.10G023130	Chr10	83490445	83492996	0	0	0	3.4643	3.3001	4.7534	9.09883	6.45835e-12	up
Streb.10G023120	Chr10	83484500	83487342	1.009	1.0931	1.2665	5.4055	6.4458	7.1167	2.48395	1.31442e-14	up
Streb.10G023060	Chr10	83380545	83383051	1.1684	0.8721	1.1285	3.0026	2.9599	2.6132	1.43151	0.000257537	up
Streb.10G022860	Chr10	82973383	82974591	18.304	22.8097	19.8114	5.4876	8.804	9.006	-1.40179	8.18975e-06	down
Streb.10G022760	Chr10	82803491	82808099	9.8987	11.4016	11.1806	3.9869	4.4647	5.4462	-1.23668	5.1271e-06	down
Streb.10G022510	Chr10	82275254	82276275	1.0736	0.8536	1.0011	6.3135	5.0606	4.3219	2.41563	3.47601e-05	up
Streb.10G022420	Chr10	81870651	81874094	3.8532	9.2904	8.2178	1.3725	2.6718	1.6382	-1.92703	6.72589e-05	down
Streb.10G022330	Chr10	81693780	81696072	8.9206	6.0363	8.8494	58.6537	62.2006	47.2027	2.81736	3.27374e-22	up
Streb.10G022310	Chr10	81669265	81671355	16.2069	5.3634	4.3846	2.3072	2.3354	3.3114	-1.71637	0.0086342	down
Streb.10G022300	Chr10	81665484	81667577	0.746	0.8285	0.9276	1.6058	2.0839	3.1887	1.44966	0.0288124	up
Streb.10G022170	Chr10	81468130	81469149	4.3038	2.322	4.0133	16.7491	18.5964	23.5822	2.47167	4.27716e-11	up
Streb.10G022160	Chr10	81464908	81467763	1.8519	5.2164	3.8566	1.1958	2.1061	1.4358	-1.22814	0.0451555	down
Streb.10G021980	Chr10	80988082	80994403	2.3122	6.6181	7.5104	2.3107	2.2144	1.4134	-1.47938	0.00673299	down
Streb.10G021890	Chr10	80810666	80817048	2.8483	1.1047	1.1984	4.8705	2.838	3.8532	1.16049	0.0303421	up
Streb.10G021860	Chr10	80795817	80796556	6.9811	14.9936	14.006	0	0	0	-8.42776	1.60347e-09	down
Streb.10G021830	Chr10	80764004	80766281	2.6172	3.777	3.2659	0.355	0.4838	0.482	-2.88568	2.28255e-10	down
Streb.10G021810	Chr10	80705885	80707212	13.8845	12.8046	17.585	0	0.093	0	-8.783	1.58042e-11	down
Streb.10G021600	Chr10	79572536	79576734	1.5407	2.0363	4.7888	0.8613	0.9641	0.1671	-2.05955	0.00880682	down
Streb.10G021590	Chr10	79542081	79543375	6.9057	2.935	1.0386	0.3082	0.9	0.8968	-2.38726	0.0129986	down
Streb.10G021580	Chr10	79516024	79518705	3.498	20.5213	5.637	0.1253	0.183	0.6076	-5.06659	2.14354e-10	down
Streb.10G021550	Chr10	79379621	79380314	4.3017	5.4244	3.2745	0.3239	0.867	2.0419	-2.02858	0.00650354	down
Streb.10G021480	Chr10	79150318	79152667	1.082	5.8991	1.5135	0.4223	0.5978	0.8935	-2.20215	0.00758477	down
Streb.10G021440	Chr10	78995530	78996048	13.5	7.7868	13.9022	26.4228	24.2419	24.994	1.10641	0.000362063	up
Streb.10G021410	Chr10	78885829	78888469	0.1681	0.9927	0.9404	2.7132	1.5845	3.2326	1.81904	0.0277973	up
Streb.10G021370	Chr10	78798513	78801061	5.2166	24.3267	31.7565	6.1741	1.7674	5.5472	-2.18925	0.00258995	down
Streb.10G021250	Chr10	78574359	78576591	28.8657	27.2659	20.3208	6.7885	7.6829	7.0426	-1.84701	9.56398e-12	down
Streb.10G020970	Chr10	77919010	77919506	68.4767	34.1867	29.1349	27.741	16.9484	19.449	-1.05212	0.0203388	down
Streb.10G020960	Chr10	77875774	77878090	2.3326	3.1289	1.5537	0.666	0.5485	1.1924	-1.5699	0.0137472	down
Streb.10G020910	Chr10	77740436	77744864	1.7812	1.8025	1.359	5.0414	4.2163	2.8972	1.28133	0.00191758	up
Streb.10G020840	Chr10	77584499	77587934	6.5964	5.8995	4.4075	0.6229	1.7721	0.5576	-2.53355	4.73561e-06	down
Streb.10G020710	Chr10	77256152	77257440	11.3325	6.8309	6.0684	2.3806	2.5185	1.8068	-1.86487	0.000114504	down
Streb.10G020610	Chr10	77100163	77103128	5.1825	2.8714	4.5183	1.1855	0.7755	0.3769	-2.42925	2.89884e-07	down
Streb.10G020480	Chr10	76802751	76809469	53.559	52.7225	91.4123	267.619	253.62	245.965	1.95935	2.11396e-14	up
Streb.10G020410	Chr10	76601147	76602871	12.6485	16.5873	7.6903	1.9233	2.0799	0.9119	-2.94004	3.79659e-10	down
Streb.10G020400	Chr10	76589721	76593958	12.5681	15.7413	17.5651	4.6147	2.9666	3.9504	-2.00186	7.02697e-13	down
Streb.10G020380	Chr10	76576159	76577677	2.0055	10.7879	9.6496	0.444	0.3961	1.1123	-3.53959	5.24391e-07	down
Streb.10G020370	Chr10	76560129	76563442	1.9976	1.0677	2.0819	5.4197	5.6443	3.8368	1.53678	0.000415078	up
Streb.10G020300	Chr10	76318200	76323128	0.8642	0.2945	0.7555	10.1145	8.2199	11.0892	3.95099	2.50356e-25	up
Streb.10G020230	Chr10	76113428	76118831	9.9403	4.8079	6.1076	0.7345	2.5829	0.6434	-2.40122	6.11698e-05	down
Streb.10G020110	Chr10	75801471	75805550	1.6221	0.719	1.365	4.8903	6.4293	10.2637	2.5463	2.25155e-08	up
Streb.10G020060	Chr10	75733171	75733938	1.7636	0	0.598	5.1765	5.9021	9.4665	3.14443	0.000757203	up
Streb.10G019910	Chr10	74996803	75007828	1.3527	0.295	1.3623	6.4887	3.4493	8.1804	2.60593	2.60041e-05	up
Streb.10G019800	Chr10	74760961	74766812	1.6915	1.5665	2.093	16.2036	14.048	8.3807	2.84635	9.15964e-17	up
Streb.10G019740	Chr10	74536305	74540462	7.0985	9.2625	5.8978	0	0.0906	0.1806	-6.37065	2.59051e-23	down
Streb.10G019730	Chr10	74526024	74530380	10.75	9.0872	10.3199	2.3927	3.1828	4.1767	-1.63598	2.09599e-08	down
Streb.10G019710	Chr10	74485840	74488051	10.0948	18.6702	18.9099	0	0.1604	0	-8.21754	1.87508e-12	down
Streb.10G019690	Chr10	74454442	74457759	1.0337	2.3758	3.2886	0	0	0	-7.78946	1.4032e-07	down
Streb.10G019670	Chr10	74315312	74327825	4.7186	6.5117	8.0119	2.4208	2.6054	2.7314	-1.31713	1.83826e-06	down
Streb.10G019560	Chr10	73877808	73878530	0.5963	1.0837	0.5561	4.4925	4.5511	3.0231	2.40462	0.000107789	up
Streb.10G019550	Chr10	73818431	73821057	7.7083	4.1465	7.5329	2.2754	1.5503	1.4343	-1.88071	1.2274e-05	down
Streb.10G019440	Chr10	73626192	73627908	0	0.083	0	6.7409	6.561	7.4361	7.79223	5.18864e-09	up
Streb.10G019430	Chr10	73583728	73589924	7.2724	10.6071	39.2627	1.9291	1.3451	1.2006	-3.64889	9.10094e-10	down
Streb.10G019370	Chr10	73287917	73291230	2.2465	1.5106	3.0585	5.5954	6.1722	4.6626	1.27317	0.000727305	up
Streb.10G019350	Chr10	73172144	73176220	25.585	21.7102	38.7108	68.9675	64.4452	52.9601	1.11893	4.32948e-05	up
Streb.10G019310	Chr10	73087569	73091983	1.4336	0.6151	2.4879	8.1181	8.116	6.9109	2.36788	5.03544e-07	up
Streb.10G019180	Chr10	72675944	72679495	0.2777	0.0631	0.259	1.7934	2.0884	1.9565	3.29702	4.31227e-08	up
Streb.10G019020	Chr10	72345720	72346823	1.1037	0.5516	1.3894	4.2254	2.8243	2.1723	1.60541	0.00459024	up
Streb.10G019010	Chr10	72312885	72315086	2.7533	1.8227	3.1176	5.261	6.1801	6.8262	1.24867	0.000137711	up
Streb.10G018970	Chr10	72143927	72146139	17.9919	7.2561	9.5148	61.1589	50.7635	54.3715	2.25383	5.64498e-10	up
Streb.10G018880	Chr10	71951343	71955513	10.3689	9.5167	10.7396	4.269	4.1862	2.3034	-1.51828	2.53184e-06	down
Streb.10G018780	Chr10	71781350	71782578	32.639	26.692	31.7882	12.7125	10.7451	8.7595	-1.50775	4.85117e-05	down
Streb.10G018590	Chr10	71467773	71472395	5.0422	10.945	6.1384	0	0.2515	0.8771	-4.31392	1.25952e-06	down
Streb.10G018560	Chr10	71404111	71406422	0.3526	0.3204	0.1315	10.0826	11.0798	11.4811	5.33548	2.43415e-23	up
Streb.10G018520	Chr10	71267483	71272404	0.0569	0.0517	0.0531	1.7596	1.4059	1.1461	4.72758	3.06484e-09	up
Streb.10G018410	Chr10	70800254	70805401	216.954	373.681	257.702	71.4154	78.6397	90.2795	-1.84244	3.8969e-10	down
Streb.10G018360	Chr10	70685716	70688351	3.5656	3.6626	4.5537	13.8719	10.9962	7.281	1.44047	0.000175147	up
Streb.10G018330	Chr10	70575266	70599551	0.193	0.0877	0.4048	2.581	2.7286	1.1652	3.24953	1.79673e-05	up
Streb.10G018320	Chr10	70455835	70460343	9.3991	9.0489	10.2253	2.1676	4.3199	3.053	-1.59504	5.81601e-06	down
Streb.10G018300	Chr10	70394769	70397402	2.3314	2.8245	3.7682	0	0.1395	0.139	-4.99554	2.74962e-07	down
Streb.10G018290	Chr10	70377734	70383431	3.2428	2.572	3.1008	1.1915	1.5051	1.1063	-1.23547	0.000205495	down
Streb.10G018280	Chr10	70373721	70375773	0.0619	0	0.0866	1.8563	2.1403	1.0801	5.11249	1.05846e-08	up
Streb.10G018190	Chr10	70132709	70133980	7.5679	2.6549	4.3324	16.2157	16.729	15.4256	1.73301	1.81436e-05	up
Streb.10G018120	Chr10	69892013	69893317	0	0	0	1.7516	1.186	2.2895	6.91173	5.8617e-06	up
Streb.10G018100	Chr10	69854032	69856632	31.7421	37.1446	26.0454	9.343	10.2655	10.415	-1.68114	1.61161e-10	down
Streb.10G018090	Chr10	69839544	69841096	27.3049	44.9876	47.521	21.8947	20.3945	12.073	-1.15138	0.00153522	down
Streb.10G018060	Chr10	69775937	69779133	2.9702	4.1158	3.6352	8.0828	8.4004	8.4031	1.19899	1.19808e-05	up
Streb.10G018020	Chr10	69598966	69603284	0.5397	0.9263	1.2861	3.0978	3.4997	3.1651	1.81686	0.000298272	up
Streb.10G018010	Chr10	69591140	69592044	0.202	0.0612	0.6278	3.2293	2.5991	1.9874	3.14912	8.59556e-05	up
Streb.10G017930	Chr10	69364760	69370238	5.9882	4.3234	4.0905	16.8072	19.0677	9.8418	1.65472	1.77557e-06	up
Streb.10G017830	Chr10	68979053	68979931	35.6269	57.6914	43.6277	6.0742	8.7748	18.23	-2.0691	6.43617e-06	down
Streb.10G017790	Chr10	68770661	68771613	55.938	117.068	111.234	30.8292	28.9187	61.4523	-1.24376	0.0056551	down
Streb.10G017720	Chr10	68625712	68628935	45.983	47.9691	36.4765	6.6528	2.3311	8.3614	-2.92914	9.52722e-11	down
Streb.10G017680	Chr10	68593680	68595341	0.8065	0.7328	1.299	3.4154	2.8635	2.9187	1.69463	2.38428e-05	up
Streb.10G017530	Chr10	68174755	68177709	1.8312	0.7844	1.3904	8.0358	7.5395	6.5058	2.46525	1.72183e-12	up
Streb.10G017470	Chr10	68001676	68005125	5.6568	3.5812	4.0859	2.9513	1.2281	1.3688	-1.27276	0.00600741	down
Streb.10G017180	Chr10	66616489	66619970	124.8	192.772	170.643	37.7705	42.1542	30.2799	-2.16329	3.22621e-15	down
Streb.10G017110	Chr10	66237273	66241018	0.0601	0.1638	0.1681	2.6605	4.4776	3.2788	4.70662	6.96555e-10	up
Streb.10G017050	Chr10	65915828	65924131	4.3699	4.4724	5.4046	0.2546	0.2685	0.2263	-4.25621	9.35554e-32	down
Streb.10G017030	Chr10	65784290	65793703	33.9202	30.5783	30.9694	0.3534	0.4471	0.4798	-6.23002	1.4409e-129	down
Streb.10G016980	Chr10	65379927	65385855	3.3099	1.9308	2.4768	1.0554	0.9172	0.9139	-1.42328	0.00136393	down
Streb.10G016970	Chr10	65370552	65373729	6.5058	8.0685	5.9027	0	0	0.0786	-7.92329	3.7474e-09	down
Streb.10G016880	Chr10	65026369	65033560	0	0	0	0.7595	0.8262	0.6643	8.04994	4.40654e-09	up
Streb.10G016790	Chr10	64261745	64269337	5.9092	6.6126	4.3159	14.0708	15.3156	12.682	1.29989	6.07813e-06	up
Streb.10G016770	Chr10	64233722	64249762	0.7043	0.4946	0.4777	15.9777	23.5137	18.989	5.1194	7.65257e-54	up
Streb.10G016740	Chr10	64132755	64134766	2.2465	2.5313	4.5249	0	0.3227	0.4823	-3.51986	7.06882e-05	down
Streb.10G016680	Chr10	63772181	63774292	0.1413	0	0.0439	2.0414	1.8601	3.2433	5.30987	3.56211e-08	up
Streb.10G016630	Chr10	63308210	63310221	1.3948	0.4056	2.2371	4.6321	4.8591	5.8397	1.94538	0.000960879	up
Streb.10G016600	Chr10	63102703	63105708	0.1692	0.0769	0.0789	2.1857	1.9754	2.1196	4.27982	2.33222e-05	up
Streb.10G016360	Chr10	62197303	62199733	0	0	0	3.451	5.2783	4.542	7.56182	1.13704e-07	up
Streb.10G016180	Chr10	61624461	61627140	1.0433	2.6543	3.3076	0.5133	0	0.0622	-3.62231	0.00124304	down
Streb.10G016050	Chr10	61334205	61338818	7.7215	3.6042	5.6221	12.7822	12.536	14.7141	1.23996	0.000365146	up
Streb.10G016020	Chr10	61273166	61277176	3.5735	3.8901	4.6849	7.8331	9.5618	8.7042	1.09543	1.66445e-05	up
Streb.10G015950	Chr10	61091718	61095279	2.7331	3.1561	3.7698	7.6162	7.4641	5.1448	1.05719	0.00303599	up
Streb.10G015930	Chr10	61080046	61086101	3.7804	2.6762	4.181	19.3424	19.8918	14.904	2.34621	6.48915e-18	up
Streb.10G015840	Chr10	60723376	60726901	26.9673	7.8655	12.5734	43.3804	40.9521	39.8355	1.38805	0.00295331	up
Streb.10G015820	Chr10	60648021	60651457	0.8025	0.7853	1.0937	8.0289	10.0315	7.1236	3.22437	1.51261e-16	up
Streb.10G015760	Chr10	60554207	60555026	0.0816	0.1482	0.5324	3.7619	4.1741	3.1374	3.85431	2.68665e-07	up
Streb.10G015690	Chr10	60140443	60143899	12.9951	10.0507	13.8087	4.7393	3.3646	5.7316	-1.41702	1.02521e-05	down
Streb.10G015570	Chr10	59639257	59639673	0	0	0	6.3867	8.7027	7.2259	7.52285	1.25033e-07	up
Streb.10G015510	Chr10	59144624	59149451	8.3997	11.2961	13.0893	3.1683	3.6535	5.2433	-1.45	1.28179e-05	down
Streb.10G015390	Chr10	58016569	58027164	1.3317	0.9076	1.3108	4.2655	5.5134	4.8977	2.0456	1.41408e-09	up
Streb.10G015130	Chr10	56780951	56783376	16.46	86.5811	48.8033	9.3609	13.6308	15.8329	-2.00008	0.000501589	down
Streb.10G014990	Chr10	56232772	56236566	1.8786	1.3054	2.4731	19.8442	23.0517	29.0973	3.67199	4.3949e-34	up
Streb.10G014970	Chr10	56099692	56100123	0	0	0	12.7048	18.2341	10.4413	8.39706	9.04988e-10	up
Streb.10G014960	Chr10	56098332	56098898	0	0	0	16.5419	12.9967	13.9159	8.57886	1.54526e-10	up
Streb.10G014880	Chr10	55726798	55733436	0.3997	0.2594	0.3727	3.2658	1.6406	1.7368	2.68366	6.2429e-05	up
Streb.10G014860	Chr10	55724072	55725572	0	0.0749	0.0769	12.3965	10.5852	13.0544	7.84457	5.55321e-12	up
Streb.10G014700	Chr10	55109394	55113303	0.5713	0.8585	1.0654	4.5805	4.1821	4.1866	2.36501	2.63016e-13	up
Streb.10G014640	Chr10	54840757	54842801	18.2826	35.2533	25.5061	4.4244	4.4768	5.2677	-2.50188	1.16095e-13	down
Streb.10G014630	Chr10	54711992	54715885	8.9707	4.7749	4.9617	0.791	1.4411	1.1998	-2.45468	1.05339e-09	down
Streb.10G014490	Chr10	54280061	54282917	1.1688	1.1617	1.124	5.4585	5.7392	4.3459	2.15835	4.00868e-11	up
Streb.10G014370	Chr10	53314666	53323010	1.2065	0.8793	1.3477	3.7909	2.945	2.8556	1.48027	2.33351e-07	up
Streb.10G014360	Chr10	53297806	53302280	0	0	0.0261	7.8109	8.2066	7.9762	9.70649	2.95302e-14	up
Streb.10G014350	Chr10	53276668	53279003	12.6285	9.5547	11.3914	23.0611	22.0753	27.4825	1.10656	1.80339e-06	up
Streb.10G014330	Chr10	53108444	53116114	2.319	2.2562	2.8614	6.1151	7.9709	7.6905	1.54394	1.0698e-09	up
Streb.10G014320	Chr10	52989422	53010873	2.2646	3.1408	3.5566	1.0079	1.088	1.1196	-1.48819	5.29694e-06	down
Streb.10G014300	Chr10	52970337	52972681	9.1057	6.5541	8.3001	0.0944	0.2296	0.3203	-5.21559	2.05506e-23	down
Streb.10G014230	Chr10	52479781	52500339	5.172	4.3549	3.4724	10.7189	14.1168	11.4745	1.46742	4.17972e-07	up
Streb.10G014040	Chr10	50261439	50263363	3.0148	2.7394	2.8766	1.5522	0.7554	1.129	-1.34005	0.0119554	down
Streb.10G014030	Chr10	50079006	50081377	14.1349	13.3499	22.4655	4.2393	3.8761	2.8031	-2.19289	9.52722e-11	down
Streb.10G013950	Chr10	49050193	49060791	15.8489	14.8092	11.7645	2.6093	4.0714	2.5304	-2.21945	8.29988e-12	down
Streb.10G013640	Chr10	45804203	45804949	3.8379	2.9061	4.1752	0	0	0.1431	-6.13622	3.4295e-05	down
Streb.10G013300	Chr10	40666559	40672805	1.1929	0.7045	0.6396	1.0179	4.7928	1.8141	1.57802	0.0266843	up
Streb.10G013010	Chr10	36012171	36012968	1.9011	1.5629	1.7728	10.1048	6.5025	5.669	2.08065	3.76045e-06	up
Streb.10G012870	Chr10	34725285	34728770	1.9551	2.5378	3.6462	0	0	0	-8.67722	1.70842e-10	down
Streb.10G012830	Chr10	34460053	34463432	76.9931	71.3037	75.0915	37.2905	27.4089	28.6318	-1.26964	2.94542e-09	down
Streb.10G012670	Chr10	32912169	32916901	4.1556	8.0392	5.8751	0.6183	1.5646	1.559	-2.29162	2.11832e-05	down
Streb.10G012660	Chr10	32758946	32776505	14.8744	16.4248	22.0455	4.2481	2.6975	5.1111	-2.14951	7.72501e-12	down
Streb.10G012560	Chr10	32245008	32248217	6.5146	4.1706	5.1083	0.2049	0.1329	0.1325	-5.07872	2.16877e-12	down
Streb.10G012550	Chr10	32234446	32242815	122.705	91.4325	91.8244	7.5261	9.1474	7.3713	-3.68034	6.92274e-59	down
Streb.10G012540	Chr10	32011759	32016066	11.5019	16.3496	12.6015	0	0.0682	0.0679	-8.2221	9.91469e-24	down
Streb.10G012450	Chr10	31439172	31440776	6.3393	17.4189	6.6547	1.4357	2.1131	3.0902	-2.23489	4.80319e-05	down
Streb.10G012420	Chr10	31344873	31349374	10.7603	14.4826	15.6501	7.2498	5.6054	6.9978	-1.05308	0.000137211	down
Streb.10G012380	Chr10	31263410	31266820	59.349	82.0611	74.6929	25.3447	22.3579	21.9055	-1.64946	4.06559e-12	down
Streb.10G012310	Chr10	30699712	30707286	120.504	81.575	80.628	210.637	244.785	256.91	1.32232	1.58241e-07	up
Streb.10G012300	Chr10	30694291	30697504	27.4721	13.2196	15.219	41.8283	44.7565	40.6301	1.17943	0.000666971	up
Streb.10G012290	Chr10	30643033	30646817	1.6475	1.7665	1.014	3.7691	3.0768	2.3582	1.03333	0.0216587	up
Streb.10G012240	Chr10	30313067	30317696	2.7008	0.1912	0.3271	3.9798	5.2592	4.3616	2.07853	0.023432	up
Streb.10G012230	Chr10	30305967	30309627	0.1969	0.2147	1.7261	12.4975	12.8358	12.6483	4.18323	1.44379e-09	up
Streb.10G012200	Chr10	30249417	30251413	0	0.0697	0	29.5877	30.727	26.7714	10.1137	1.89532e-15	up
Streb.10G012070	Chr10	29596437	29597386	2.1805	1.2238	2.2725	321.656	312.034	297.878	7.36008	1.05075e-191	up
Streb.10G012060	Chr10	29549045	29552649	0.5705	0.6739	0.9043	48.7825	51.3219	41.2861	6.02823	8.85562e-78	up
Streb.10G012040	Chr10	29405048	29410310	3.3332	5.9425	3.5016	0.3892	0.5304	0.8304	-2.89308	2.04e-08	down
Streb.10G011920	Chr10	28763944	28767995	0	0	0	0.4784	0.5478	1.2282	7.13547	3.65365e-06	up
Streb.10G011720	Chr10	28004552	28013778	2.4432	2.7403	4.5564	0.3874	0.5827	0.5123	-2.7141	1.21243e-08	down
Streb.10G011600	Chr10	27382622	27387597	1.3898	1.0279	1.296	2.743	4.0047	3.2673	1.42674	7.98786e-05	up
Streb.10G011580	Chr10	27367293	27373464	3.2509	2.9539	1.9755	7.3454	8.1332	6.8293	1.4297	1.32169e-05	up
Streb.10G011530	Chr10	27003702	27009549	3.446	3.1313	3.6847	0.4662	0.4538	0.3288	-3.04727	2.59595e-11	down
Streb.10G011520	Chr10	26969080	26970406	42.0716	48.9365	40.6342	10.963	10.4903	9.6447	-2.09847	8.47245e-22	down
Streb.10G011510	Chr10	26961697	26966522	4.2128	2.2029	3.8542	0.9532	0.6423	0.5689	-2.2463	1.54847e-06	down
Streb.10G011490	Chr10	26841153	26841606	1.6104	8.9017	6.2569	1.2379	2.0483	1.9208	-1.71318	0.0339048	down
Streb.10G011410	Chr10	26452850	26460848	1.4097	1.2153	2.8145	3.7513	4.8195	3.3954	1.14624	0.0049815	up
Streb.10G011350	Chr10	26067371	26072677	24.6258	12.1662	18.4047	41.4956	44.155	38.4791	1.16764	0.000107687	up
Streb.10G011220	Chr10	25654811	25655811	1.0347	1.1061	1.3622	4.8847	4.6997	6.1528	2.15889	5.22083e-08	up
Streb.10G011210	Chr10	25644748	25651949	0.4391	0.133	0.4436	3.9156	3.1869	3.208	3.35423	1.52165e-11	up
Streb.10G011180	Chr10	25579200	25582734	28.3253	44.5155	37.8753	15.6118	17.7543	15.6181	-1.19359	0.000184887	down
Streb.10G011080	Chr10	25278312	25280606	0.5742	0.058	0.238	10.8874	10.3677	9.7593	5.18178	1.39896e-21	up
Streb.10G011030	Chr10	25189987	25192167	2.0158	2.7474	4.0413	1.2087	0.4072	0.4508	-2.0965	0.000930849	down
Streb.10G011020	Chr10	25134500	25143599	3.8889	0.696	1.8681	0.1087	0.4232	0.6853	-2.39707	0.0119879	down
Streb.10G010960	Chr10	24996099	25007071	23.9242	17.6681	23.4254	9.5707	8.5987	10.2225	-1.19971	5.38004e-09	down
Streb.10G010930	Chr10	24987574	24990354	11.4849	0.2545	14.6277	0.969	0.8803	0.8771	-3.24133	0.00171376	down
Streb.10G010790	Chr10	24737583	24740489	3.5896	1.9835	5.428	1.2977	0.6533	1.5622	-1.63506	0.00459508	down
Streb.10G010770	Chr10	24701388	24702166	12.0444	37.8076	19.7642	0.7215	1.6151	1.1195	-4.36383	1.85245e-15	down
Streb.10G010630	Chr10	24391171	24396529	1.6802	1.7923	7.2549	7.3791	9.0843	8.8226	1.26243	0.0398193	up
Streb.10G010620	Chr10	24365859	24373034	5.9855	5.1702	5.3058	0.6817	1.0615	1.5204	-2.343	1.25865e-09	down
Streb.10G010610	Chr10	24332238	24333214	2.9933	3.2865	3.0238	0	0	0	-8.23664	1.52166e-09	down
Streb.10G010530	Chr10	24141112	24144032	0.0385	0	0.2515	3.4482	2.3182	2.8614	4.90202	4.08624e-10	up
Streb.10G010410	Chr10	23805457	23809310	9.0757	13.6882	9.2954	4.1174	2.1707	6.8878	-1.30528	0.00861518	down
Streb.10G010400	Chr10	23759262	23765599	1.4351	0.6322	1.0949	3.5302	3.0846	2.4898	1.52806	0.00118521	up
Streb.10G010320	Chr10	23379041	23384381	6.1899	3.8204	3.7391	0.8978	2.0273	1.2538	-1.72726	0.000221977	down
Streb.10G010290	Chr10	23318244	23334956	3.9568	2.8608	1.7853	0	0	0.0381	-7.71867	2.70403e-08	down
Streb.10G010280	Chr10	23269968	23277915	11.6532	10.8574	17.166	0.3116	0.2654	0.5666	-5.11456	4.25667e-35	down
Streb.10G010170	Chr10	22872851	22878596	2.4237	2.4183	2.659	4.6032	6.3151	5.2931	1.10279	3.79892e-05	up
Streb.10G010060	Chr10	22686874	22691162	0.0231	0	0.1292	0.4259	0.8706	0.5163	3.59377	0.000751062	up
Streb.10G009930	Chr10	22170686	22175952	3.3051	2.361	1.7057	0.0384	0.0187	0.0372	-6.30872	8.036e-15	down
Streb.10G009900	Chr10	22100681	22106038	4.7522	4.5589	4.3431	1.6941	1.3259	1.6429	-1.56266	1.60176e-09	down
Streb.10G009720	Chr10	21575554	21576550	14.5937	23.2758	21.1264	0.659	0.1833	0.7304	-5.24664	1.47947e-23	down
Streb.10G009610	Chr10	21268378	21271947	13.4297	17.6783	11.4214	6.9027	5.6577	6.4122	-1.18767	0.00011839	down
Streb.10G009600	Chr10	21226766	21231581	4.1846	3.6888	4.1642	2.2758	1.1776	1.3689	-1.32952	0.000471294	down
Streb.10G009440	Chr10	20922387	20923935	1.3373	1.0722	1.2103	3.2292	3.1783	2.9205	1.35852	0.000167951	up
Streb.10G009380	Chr10	20745944	20750927	1.8263	0.9957	0.579	6.7052	5.8375	5.1955	2.36941	4.23221e-07	up
Streb.10G009270	Chr10	20516584	20520746	10.0882	7.6269	7.4812	21.4698	21.0394	20.1813	1.30432	5.27436e-09	up
Streb.10G009190	Chr10	20116663	20121161	1.0424	1.4706	1.4069	4.4031	4.7535	2.9448	1.61155	1.12651e-05	up
Streb.10G009140	Chr10	20041377	20042207	1304.23	1573.36	1424.43	754.71	719.162	591.672	-1.07322	3.99651e-07	down
Streb.10G009110	Chr10	20023449	20025732	84.6873	72.7998	79.9927	18.7716	30.9069	35.3185	-1.49083	4.09545e-07	down
Streb.10G009070	Chr10	19991447	19992826	3.0022	14.2816	3.2935	0.5702	1.5459	3.9496	-1.81538	0.0437825	down
Streb.10G009030	Chr10	19900136	19904461	0.9655	1.0286	1.0866	1.7506	2.78	3.0975	1.29826	0.0026386	up
Streb.10G009020	Chr10	19894669	19898782	0	0.1298	0.0533	4.0597	3.977	3.9881	5.98203	4.02573e-19	up
Streb.10G008960	Chr10	19740190	19744614	1.8511	1.0572	1.5781	12.9773	2.2318	16.0862	2.80074	4.54008e-05	up
Streb.10G008910	Chr10	19642212	19648087	1.8014	1.0763	0.9434	6.1006	6.824	5.8279	2.28612	1.89422e-11	up
Streb.10G008860	Chr10	19515926	19517628	1.6356	1.8578	1.5252	4.4006	5.1398	6.9502	1.70204	0.00184545	up
Streb.10G008850	Chr10	19509306	19512909	6.9742	4.8419	7.0879	14.1681	14.9156	13.4595	1.16812	1.33946e-06	up
Streb.10G008840	Chr10	19479506	19484336	2.3101	1.2456	2.5329	3.8171	3.8748	5.7683	1.14963	0.00349906	up
Streb.10G008830	Chr10	19470748	19475877	0.5683	0.3615	0.636	1.8874	3.3168	1.7795	2.158	0.000437054	up
Streb.10G008800	Chr10	19412596	19415321	7.2342	7.2194	8.2276	1.6587	1.3891	1.2345	-2.41456	2.40152e-16	down
Streb.10G008770	Chr10	19385387	19391016	1.6139	2.406	3.104	5.1178	5.2529	4.3765	1.04258	0.00232193	up
Streb.10G008760	Chr10	19381433	19383017	4.8821	5.0439	6.2363	19.3717	14.9516	16.0939	1.6335	7.11473e-10	up
Streb.10G008730	Chr10	19365174	19370114	1.8994	1.0289	0.7834	40.8041	38.7967	33.6891	4.92406	6.37474e-48	up
Streb.10G008550	Chr10	18908367	18908945	0.8418	1.1474	1.8643	8.0567	7.4637	4.5185	2.37207	1.07204e-05	up
Streb.10G008450	Chr10	18660206	18665104	5.0317	4.6547	5.7944	2.2928	1.4424	1.4643	-1.58151	1.05026e-06	down
Streb.10G008370	Chr10	18352254	18357529	3.2804	4.6191	4.5067	2.0097	2.0685	2.1282	-1.01261	0.000926493	down
Streb.10G008340	Chr10	18289688	18293953	4.9339	4.9956	5.5209	0.8583	1.2657	0.9836	-2.32213	1.3213e-14	down
Streb.10G008320	Chr10	18266397	18272197	4.2559	4.0125	3.2524	0.3837	1.1779	0.8015	-2.29937	1.42484e-06	down
Streb.10G008300	Chr10	18256526	18257510	7.8554	15.9058	10.209	1.5406	0.833	1.66	-3.10018	2.47947e-11	down
Streb.10G008290	Chr10	18238615	18240879	105.972	79.1113	72.1975	21.0902	17.5869	42.398	-1.6787	2.55607e-05	down
Streb.10G008270	Chr10	18214828	18217109	6.4861	5.5864	8.284	0.1701	0.138	0.11	-5.60976	6.33084e-31	down
Streb.10G008220	Chr10	18041796	18046224	3.9419	3.1807	4.6756	1.0763	0.906	1.2695	-1.86132	4.83744e-08	down
Streb.10G008210	Chr10	18036001	18039942	7.2314	6.7002	7.991	2.8627	3.323	3.6675	-1.16047	1.67659e-06	down
Streb.10G008150	Chr10	17876393	17879120	4.1942	8.2741	6.3812	2.3927	1.9324	1.6786	-1.67213	0.000116487	down
Streb.10G008140	Chr10	17868377	17869105	8.7754	26.5794	15.119	0.3855	1.4257	1.6448	-3.89626	3.18499e-10	down
Streb.10G008100	Chr10	17833274	17835770	0.9126	0.5133	0.8105	3.1268	3.0434	2.7213	1.99162	4.22343e-06	up
Streb.10G008040	Chr10	17754761	17756838	29.0321	61.3711	41.6905	8.9173	8.5936	12.9148	-2.14221	5.25916e-09	down
Streb.10G007980	Chr10	17615513	17618543	6.0701	8.2735	9.3291	3.733	3.1792	3.5699	-1.1853	0.000300063	down
Streb.10G007870	Chr10	17325521	17328587	1.6219	0.6087	1.1178	3.968	4.4003	3.6904	1.85257	1.72653e-05	up
Streb.10G007780	Chr10	17021785	17024965	4.1479	3.0893	2.5997	0.8468	1.3737	0.9429	-1.64941	9.79218e-05	down
Streb.10G007750	Chr10	16966340	16967632	0.05	0	0.0466	1.4754	1.1219	1.2519	5.33906	4.12117e-05	up
Streb.10G007700	Chr10	16840595	16842076	27.3904	4.414	3.8749	128.278	60.5878	103.405	3.0248	0.00394445	up
Streb.10G007660	Chr10	16687919	16692722	1.0014	0.853	1.4006	2.3093	3.1467	3.2193	1.41326	0.000276265	up
Streb.10G007630	Chr10	16642147	16642383	56.8129	329.13	155.577	42.2112	37.1607	90.6097	-1.70969	0.0106656	down
Streb.10G007620	Chr10	16615339	16624309	13.1732	21.4462	27.6388	4.0506	5.7495	5.565	-2.02386	3.24623e-06	down
Streb.10G007540	Chr10	16516751	16521775	2.6336	3.7939	2.1863	0.2963	0.5767	0.6321	-2.54038	5.20039e-07	down
Streb.10G007490	Chr10	16342965	16346884	1.4132	1.43	1.2279	3.5849	4.4408	3.7926	1.52432	2.55065e-06	up
Streb.10G007480	Chr10	16339733	16340835	10.274	53.504	21.0667	4.3311	5.505	16.2078	-1.7462	0.0181888	down
Streb.10G007450	Chr10	16300739	16302904	1.8843	8.1329	10.506	0.1811	0.2467	0.2107	-5.01066	1.4448e-12	down
Streb.10G007360	Chr10	16042179	16042638	20.65	26.5175	25.7807	0.9446	0.7661	1.0687	-4.7271	7.42023e-23	down
Streb.10G007340	Chr10	15984287	15989481	0	0	0	1.2068	1.5538	2.4869	9.51677	1.09989e-12	up
Streb.10G007310	Chr10	15949573	15952077	4.159	1.4144	1.9958	0.1122	0.0655	0.0653	-4.96752	1.98594e-12	down
Streb.10G007280	Chr10	15843970	15845603	3.6183	2.756	2.5802	11.1423	8.8862	9.0443	1.68889	4.16305e-08	up
Streb.10G007100	Chr10	15399428	15400964	39.8736	74.7551	55.3655	20.4942	18.4664	24.8218	-1.43558	2.18817e-05	down
Streb.10G007020	Chr10	15153823	15156241	84.7341	122.169	87.7193	22.2735	25.7186	41.121	-1.74597	1.97153e-07	down
Streb.10G006890	Chr10	14963849	14965050	0	0.1037	0	1.0525	0.461	1.0207	4.53706	0.00295119	up
Streb.10G006880	Chr10	14866517	14870784	3.27	4.9653	3.1295	0.5557	0.5022	0.4619	-2.92739	7.7298e-10	down
Streb.10G006780	Chr10	14608681	14611409	0.5449	0.7201	0.8314	3.1528	1.9124	1.8168	1.70264	0.00185344	up
Streb.10G006760	Chr10	14587706	14592874	0	0.2358	0.0908	1.9153	0.0874	1.248	3.2632	0.0168724	up
Streb.10G006670	Chr10	14376971	14379458	196.893	155.476	142.116	60.4878	64.5948	72.7251	-1.33486	4.97513e-09	down
Streb.10G006630	Chr10	14319778	14326578	11.5014	10.5377	8.7182	27.8366	36.454	28.1931	1.57295	1.50523e-10	up
Streb.10G006550	Chr10	14101489	14105076	1.935	0.7033	0.8249	5.253	6.1553	7.3199	2.43243	6.01054e-08	up
Streb.10G006540	Chr10	14093793	14096558	25.5813	17.892	14.1905	68.2783	76.6911	86.5132	1.99033	1.46825e-11	up
Streb.10G006530	Chr10	14086834	14089441	1.9722	1.6952	3.5291	98.1454	121.082	132.659	5.61423	5.25266e-79	up
Streb.10G006520	Chr10	14081244	14084545	2.6293	2.2926	3.2443	11.1964	11.7083	9.1948	1.97087	1.18289e-15	up
Streb.10G006460	Chr10	13971234	13977198	38.4599	30.3597	32.2155	8.7435	9.1816	12.4551	-1.74317	1.4612e-13	down
Streb.10G006370	Chr10	13733980	13735941	2.628	3.4601	2.7506	0.5937	0.3371	0.9116	-2.27968	3.89884e-05	down
Streb.10G006330	Chr10	13702005	13705580	8.4681	8.4151	12.7467	34.6402	38.6989	31.976	1.82816	9.65821e-15	up
Streb.10G006290	Chr10	13526948	13544475	0.0086	0	0.0161	0.1272	0.147	0.1542	4.13151	0.000809021	up
Streb.10G006280	Chr10	13516241	13519117	0	0	0	2.5714	3.039	2.9389	7.35163	3.08198e-07	up
Streb.10G006190	Chr10	13263795	13270141	4.5552	3.5873	3.6813	0.1401	0.409	0.4415	-3.58288	2.63925e-13	down
Streb.10G006060	Chr10	12951076	12953070	3.0732	4.468	3.9404	12.8989	18.901	16.7017	2.06266	3.31568e-10	up
Streb.10G005860	Chr10	12570243	12572789	111.06	193.478	92.9135	62.1019	59.6241	52.7671	-1.21951	0.000917437	down
Streb.10G005820	Chr10	12522264	12523624	12.6243	57.5639	23.8427	7.7215	11.2526	20.5822	-1.28982	0.0495945	down
Streb.10G005780	Chr10	12434777	12435235	2.7875	1.568	3.9608	0	0.1192	0.2375	-4.52258	0.000226569	down
Streb.10G005520	Chr10	11780708	11784189	4.8418	13.2598	9.1553	0.062	0.483	0.6617	-4.51675	4.85371e-11	down
Streb.10G005500	Chr10	11756655	11760512	8.9124	7.501	7.9702	0.1348	0.1968	0.0654	-5.95139	7.50064e-17	down
Streb.10G005490	Chr10	11735156	11739179	20.5085	18.4234	18.5651	5.651	6.3072	5.4504	-1.73461	1.41727e-17	down
Streb.10G005400	Chr10	11339624	11345099	3.7155	1.4549	2.7373	1.2498	0.8478	0.9366	-1.37985	0.00278022	down
Streb.10G005320	Chr10	11079960	11083761	160.688	138.518	159.997	48.2205	56.0734	72.0798	-1.38805	8.50333e-10	down
Streb.10G005270	Chr10	10953155	10956747	0.0815	0.0247	0.0507	0.9777	1.8543	1.021	4.63091	5.3093e-08	up
Streb.10G005240	Chr10	10864773	10865967	46.4976	87.8828	75.5922	39.3653	29.846	31.8813	-1.07194	0.00116799	down
Streb.10G005190	Chr10	10701885	10703578	51.5442	57.0593	38.3401	20.9639	21.344	31.1307	-1.02179	0.00109562	down
Streb.10G005130	Chr10	10597755	10599606	0.0345	0.0627	0.0322	4.771	5.4486	7.3721	7.06568	4.19155e-17	up
Streb.10G005120	Chr10	10583565	10585263	0	0	0	0.6268	1.0507	1.0469	7.10124	1.90196e-06	up
Streb.10G005070	Chr10	10518728	10522543	29.0192	9.2097	15.1273	39.6708	38.129	45.3608	1.20592	0.00550524	up
Streb.10G005050	Chr10	10506340	10508063	7.1212	4.5535	4.181	21.4105	26.0488	19.8196	2.07859	9.99212e-07	up
Streb.10G004990	Chr10	10314926	10316658	1.1316	3.0848	1.1914	0.101	0	0.0327	-5.39	4.3381e-07	down
Streb.10G004800	Chr10	10021128	10024914	7.264	5.7135	7.1753	0.1854	0.3867	0.3082	-4.51925	1.77121e-32	down
Streb.10G004750	Chr10	9868165	9872999	4.5498	3.3127	4.4058	12.4566	14.4023	8.0099	1.50264	2.5745e-06	up
Streb.10G004590	Chr10	9549205	9550687	3.3885	2.0526	2.3543	0.429	0.3579	1.4265	-1.82098	0.0146113	down
Streb.10G004400	Chr10	9035533	9036905	5.4638	11.8029	6.7291	3.5186	2.5917	3.7811	-1.3075	0.0116538	down
Streb.10G004280	Chr10	8610105	8612107	5.0312	10.4813	8.4104	3.3393	3.4155	3.7873	-1.20198	0.00417106	down
Streb.10G004210	Chr10	8428792	8429488	10.3146	5.4805	6.6024	12.3371	9.3394	27.2128	1.12089	0.0393101	up
Streb.10G004200	Chr10	8413547	8414203	34.4042	36.4861	9.858	2.7374	1.6652	7.3833	-2.81188	3.95697e-05	down
Streb.10G004190	Chr10	8343729	8348000	2.7401	5.8095	3.5571	1.3382	1.6401	2.0667	-1.2891	0.0123572	down
Streb.10G004090	Chr10	8134915	8148639	8.0926	8.1457	6.9873	3.4687	4.2323	3.3638	-1.08449	3.27921e-05	down
Streb.10G004010	Chr10	7981890	7984779	3.3987	1.5929	2.7022	10.1976	8.2551	6.785	1.71495	3.09511e-06	up
Streb.10G004000	Chr10	7972913	7974542	47.1799	39.6949	72.347	0	0	0	-11.4146	5.40235e-19	down
Streb.10G003950	Chr10	7864156	7864779	5.4677	0.8872	3.1866	0.2702	0	0.1747	-4.41859	0.000117764	down
Streb.10G003820	Chr10	7691371	7692547	7.4592	8.7568	4.3663	0.4018	0.3422	0.4384	-4.14876	4.10706e-15	down
Streb.10G003690	Chr10	7235036	7236212	3.9289	4.8774	2.4769	0.6126	0.3478	0.1485	-3.37863	1.86311e-07	down
Streb.10G003570	Chr10	7067096	7068209	0	0	0	164.681	145.793	88.8563	13.0635	1.06086e-24	up
Streb.10G003560	Chr10	7025177	7026111	0	0	0	17.1098	13.702	4.9358	9.17682	5.83654e-11	up
Streb.10G003550	Chr10	7011811	7012812	57.206	21.859	48.4105	397.536	374.975	241.459	2.99733	2.27178e-15	up
Streb.10G003540	Chr10	6972936	6973551	1.5106	0.305	0.9391	37.6232	36.619	22.8225	5.15505	5.4703e-22	up
Streb.10G003520	Chr10	6912465	6921377	6.1042	3.8471	4.7592	12.8001	13.4217	10.9993	1.33364	1.07976e-07	up
Streb.10G003470	Chr10	6783572	6794048	2.2274	3.8098	2.6574	0.9669	0.7058	0.8498	-1.80841	3.91063e-05	down
Streb.10G003360	Chr10	6696364	6697412	19.0503	32.5622	17.1143	11.5727	8.5	9.82	-1.2308	0.00131594	down
Streb.10G003270	Chr10	6550849	6552087	928.064	1060.81	1022.38	405.558	317.968	469.457	-1.34863	3.74943e-09	down
Streb.10G003200	Chr10	6414664	6418512	2.9732	2.2144	1.9998	4.6311	5.8203	4.6219	1.05827	0.00392306	up
Streb.10G002950	Chr10	5987179	5988111	0	0	0	1.6882	1.6431	3.0015	7.30363	7.68519e-07	up
Streb.10G002570	Chr10	5273340	5276533	0.1235	0	0.0576	1.0819	2.9928	1.9328	5.08696	1.26606e-05	up
Streb.10G002560	Chr10	5268693	5269569	12.2964	5.8075	5.3768	1.8585	2.4326	2.2995	-1.8425	0.000146074	down
Streb.10G002480	Chr10	5129557	5144995	9.7817	5.2483	3.8223	1.289	0.4182	1.5834	-2.53327	0.000157899	down
Streb.10G002470	Chr10	5121684	5127227	28.899	39.4	25.2203	5.0387	3.3487	10.9567	-2.29665	9.11473e-07	down
Streb.10G002460	Chr10	5082431	5085426	192.741	214.354	146.328	36.4413	30.6344	50.5629	-2.25505	2.97971e-14	down
Streb.10G002430	Chr10	5049960	5051796	22.3539	12.9286	27.7106	88.8165	71.1102	67.796	1.86071	9.7256e-10	up
Streb.10G002400	Chr10	4969905	4972253	3.7349	2.616	2.2735	0.4785	0.1863	0.3712	-3.07229	2.65647e-10	down
Streb.10G002390	Chr10	4966887	4968341	7.7047	6.4683	4.139	36.3095	30.9792	41.8425	2.5561	4.64372e-16	up
Streb.10G002350	Chr10	4952502	4954238	4.0688	2.0079	3.3362	0.7118	0.5669	0.9413	-2.08293	6.81366e-06	down
Streb.10G002340	Chr10	4935658	4941139	0.2143	0.1537	0.0841	2.5698	2.0151	2.2298	3.90421	5.33852e-22	up
Streb.10G002300	Chr10	4880736	4884600	2.854	2.4129	4.0498	0.847	1.1587	0.8658	-1.69667	3.14709e-06	down
Streb.10G002220	Chr10	4817772	4819931	25.1989	22.3745	43.6157	8.173	5.5271	8.3892	-2.0398	2.01568e-09	down
Streb.10G002210	Chr10	4813815	4815516	8.1524	3.9403	6.1868	2.2401	2.4139	2.6767	-1.31831	0.00064275	down
Streb.10G002200	Chr10	4804251	4807093	53.6849	68.3392	56.9527	15.1102	16.8143	12.1517	-2.03867	1.18732e-16	down
Streb.10G002190	Chr10	4673102	4675560	4.223	2.9179	3.2406	1.3391	0.8689	1.7315	-1.40547	0.00167906	down
Streb.10G002170	Chr10	4595710	4599499	11.6029	9.9113	10.0902	1.0022	1.2095	1.6717	-3.03377	5.76273e-22	down
Streb.10G002100	Chr10	4456563	4459534	6.4268	8.9933	1.7979	0.83	0.6924	0.4599	-3.16224	0.000156371	down
Streb.10G002070	Chr10	4417578	4418517	8.0232	6.6069	4.2084	1.1564	0.4502	0.2243	-3.3888	3.16431e-06	down
Streb.10G002020	Chr10	4242227	4242869	6.6327	22.4716	8.3938	1.8355	1.191	0.7629	-3.35063	2.39533e-07	down
Streb.10G001890	Chr10	3940713	3943141	2.6159	1.2652	2.518	11.0537	10.1904	8.4171	2.21666	1.77023e-10	up
Streb.10G001850	Chr10	3815687	3817087	13.5246	4.8604	4.1363	35.0213	34.1646	24.7815	2.04989	2.62078e-05	up
Streb.10G001800	Chr10	3786827	3789011	0.2708	0.1968	0.303	10.3413	7.2937	8.7691	5.09457	6.56575e-24	up
Streb.10G001720	Chr10	3545767	3548195	16.5788	31.3765	21.765	10.1956	8.8448	8.0451	-1.38751	3.74812e-05	down
Streb.10G001690	Chr10	3383601	3385232	0.9768	0.9985	0.1708	8.0531	6.413	19.0053	3.93193	6.66486e-09	up
Streb.10G001440	Chr10	2875028	2876365	0.155	0	0.0964	5.053	5.4749	6.3796	6.10237	4.92561e-15	up
Streb.10G001410	Chr10	2746562	2748889	0	0	0	10.5829	5.7003	4.1849	9.44801	3.73511e-12	up
Streb.10G001360	Chr10	2670491	2670967	0	0	0	6.9517	8.601	4.7991	8.24299	2.36998e-09	up
Streb.10G001350	Chr10	2664848	2668843	1.166	1.0595	1.6763	13.8489	14.7444	14.517	3.46103	4.39419e-33	up
Streb.10G001190	Chr10	2295344	2297788	17.7059	18.5159	12.5506	0.1896	0.246	0.1225	-6.47068	8.26721e-44	down
Streb.10G001100	Chr10	2081007	2083248	49.0567	60.6053	55.2391	13.5609	14.8611	14.2713	-1.9639	3.0163e-21	down
Streb.10G001080	Chr10	2061917	2064398	0.6408	1.2478	1.2805	3.2936	3.0824	3.1941	1.57839	0.00042499	up
Streb.10G001020	Chr10	1957736	1959042	42.9789	46.4561	75.8608	21.8928	19.8243	10.1402	-1.67152	1.9493e-05	down
Streb.10G001000	Chr10	1875660	1876968	11.5671	7.221	6.9164	0.5702	0.555	0.395	-4.09139	3.48125e-14	down
Streb.10G000980	Chr10	1809975	1813954	6.8999	8.0252	8.107	2.0368	2.0134	1.7283	-2.00704	7.69584e-14	down
Streb.10G000960	Chr10	1645242	1646439	0.3514	1.0217	0.9829	6.5472	5.6785	3.0804	2.67887	6.37752e-06	up
Streb.10G000820	Chr10	1335546	1346742	0.8215	1.7417	1.4895	3.9152	2.5815	3.2661	1.24841	0.0104818	up
Streb.10G000760	Chr10	1188029	1190253	10.7146	11.9176	9.6554	5.288	3.9612	2.7386	-1.44713	1.53782e-05	down
Streb.10G000750	Chr10	1183622	1186659	4.282	3.298	4.2591	0.7148	0.7689	0.3648	-2.68538	5.0285e-10	down
Streb.10G000740	Chr10	1158838	1160462	8.58	8.8692	5.3583	4.7925	2.6856	3.2392	-1.11264	0.0158693	down
Streb.10G000730	Chr10	1152537	1157367	60.052	59.5443	57.8998	16.4764	14.6763	15.7959	-1.93099	2.55201e-30	down
Streb.10G000720	Chr10	1112727	1117613	3.8355	6.0549	6.0653	0.3913	0.3809	0.3479	-3.84553	4.68665e-28	down
Streb.10G000710	Chr10	1109843	1112027	8.5853	10.7064	9.3308	3.2771	2.3391	4.2904	-1.54613	1.59025e-05	down
Streb.10G000690	Chr10	1095199	1096563	39.0253	32.9203	42.7999	0.3224	0.7322	1.2506	-5.63596	6.26902e-40	down
Streb.10G000680	Chr10	1087109	1091872	62.2137	74.6657	65.3813	12.8494	16.6052	17.5397	-2.12067	1.63386e-19	down
Streb.10G000650	Chr10	987796	989198	17.1234	18.8228	22.6654	1.8931	1.4395	1.7785	-3.5274	1.76192e-33	down
Streb.10G000640	Chr10	982213	984590	5.7573	3.0469	3.2743	0.9338	0.7669	2.9997	-1.36903	0.0366847	down
Streb.10G000630	Chr10	973561	980215	6.6334	4.9866	4.4218	0.9584	1.4351	1.2393	-2.15471	2.47844e-10	down
Streb.10G000620	Chr10	947748	948980	10.8756	17.3844	21.504	7.8263	5.8281	6.0616	-1.3429	0.000135137	down
Streb.10G000610	Chr10	942313	943449	35.8647	50.9094	48.9646	10.4873	10.3765	7.4732	-2.27386	1.19789e-16	down
Streb.10G000540	Chr10	842541	846963	0.9123	0.5329	0.6684	6.9126	3.2763	3.789	2.7222	9.17059e-07	up
Streb.10G000520	Chr10	803634	805571	0	0	0.0293	1.276	1.4678	0.7875	6.77665	2.07999e-06	up
Streb.10G000460	Chr10	744461	746619	0.0282	0	0.0526	1.6921	1.5709	1.5399	5.90139	4.93743e-09	up
Streb.10G000290	Chr10	452790	455234	0	0.0293	0.0902	1.2192	0.6946	1.4707	4.8019	3.62105e-06	up
Streb.10G000210	Chr10	399321	402161	0.0405	0	0.3018	3.2094	2.7969	2.1715	4.59133	1.7618e-08	up
Streb.10G000170	Chr10	345727	348819	5.8705	4.6495	4.3276	0.6952	0.926	1.2774	-2.3671	1.64213e-09	down
Streb.10G000160	Chr10	295631	297245	0.9595	0.7265	0.8201	3.9829	3.8765	2.575	2.05133	0.000164388	up
Streb.10G000150	Chr10	289422	294161	0.7897	0.8239	1.691	28.9782	30.2268	33.5187	4.81104	2.98209e-55	up
Streb.10G000130	Chr10	273764	280032	0.6245	0.2214	0.3551	3.597	3.2821	3.3792	3.09813	3.9024e-15	up
Streb.10G000120	Chr10	271269	273448	0.2352	0.1603	0.1097	5.8047	9.8739	8.0493	5.55313	2.45232e-18	up
Streb.10G000110	Chr10	265778	267215	0	0	0	40.8661	25.1212	29.0203	10.799	5.22185e-17	up
Streb.10G000100	Chr10	220735	222362	1.1463	0.7812	0.6948	44.0421	49.402	54.1449	5.81123	6.98348e-78	up
Streb.10G000080	Chr10	193315	194572	0	0.1907	0.1957	3.7425	4.5847	3.3791	4.88072	1.1112e-09	up
Streb.10G000070	Chr10	127777	128922	0.2207	0.3009	0	35.1266	27.6485	37.5208	7.57277	7.70624e-25	up
Streb.10G000060	Chr10	122410	125254	0.415	0.3105	0.1821	5.8094	3.2436	9.8046	4.36344	6.72998e-16	up
Streb.10G000050	Chr10	113744	120429	0.0787	0.0238	0.2201	4.6694	4.7567	5.1383	5.49908	2.2033e-24	up
novel.999	Chr10	25908221	25908803	2.9261	7.7866	3.6056	0.5784	0.2815	0.374	-3.57463	3.78994e-06	down
novel.997	Chr10	25281301	25282356	0.8328	0.9314	1.0156	1.8911	2.876	3.1522	1.50051	0.00511814	up
novel.996	Chr10	24793785	24794344	4.3519	1.2852	2.1305	0.9033	0	0.3893	-2.59202	0.0235566	down
novel.985	Chr10	22550399	22551923	3.7537	3.2797	1.8848	0.2664	0.5185	0.3875	-2.94524	0.00104172	down
novel.965	Chr10	19518010	19520314	0	0	0.0605	2.1559	3.0309	2.7005	7.00318	3.15841e-09	up
novel.964	Chr10	19500477	19504328	0	0	0	2.0831	2.7239	2.5303	9.25691	1.71471e-12	up
novel.960	Chr10	18800831	18801609	0.3128	0.1421	0.5834	3.8238	3.3004	2.8686	3.27267	1.26086e-06	up
novel.956	Chr10	18577484	18582540	0.8622	0.5223	1.2059	1.3255	7.0958	5.6561	2.44859	0.00571929	up
novel.954	Chr10	17126304	17130145	2.0486	1.3099	0.9198	3.5695	4.8367	4.2083	1.54968	0.00274114	up
novel.952	Chr10	16831068	16833760	0.3134	0	0.2922	2.0238	1.8572	1.6822	3.22436	0.000172173	up
novel.949	Chr10	16588633	16590012	5.1994	2.7862	2.735	1.9677	0.3591	0.1193	-2.14714	0.0449883	down
novel.944	Chr10	15983158	15983930	4.0985	7.3051	8.3786	1.1633	1.2738	1.0576	-2.5108	1.83359e-07	down
novel.943	Chr10	15963578	15964554	22.2469	11.5623	8.6437	8.2399	5.5232	5.277	-1.17186	0.0177568	down
novel.942	Chr10	16075094	16075315	0.2744	0	0	9.1139	12.5668	9.8205	6.80843	1.26876e-06	up
novel.940	Chr10	15732662	15736387	0	0	0	1.0466	1.5959	1.8269	7.81272	3.1887e-08	up
novel.937	Chr10	13890171	13890448	0	0	0	3.8412	4.9193	2.7448	6.64126	2.17791e-05	up
novel.920	Chr10	11216267	11220568	3.785	4.1537	3.5295	0.6241	1.1164	0.8015	-2.18821	6.5943e-11	down
novel.908	Chr10	10326686	10334462	3.2992	4.5968	0.3077	0	0	0	-7.27307	4.05175e-05	down
novel.907	Chr10	10326225	10326516	6.4133	11.4122	8.2229	1.972	0.7198	0.7172	-2.9612	0.000105013	down
novel.896	Chr10	9461893	9466173	4.4261	17.6649	8.9446	1.1553	1.84	1.8461	-2.71507	2.08841e-07	down
novel.894	Chr10	9443762	9444034	3.1244	14.8035	8.9486	0.6176	0.2004	1.5972	-3.505	0.000274393	down
novel.881	Chr10	6933797	6935018	53.3196	48.3151	91.1074	300.156	242.348	175.337	1.90191	5.00259e-09	up
novel.869	Chr10	5259123	5262423	25.0872	12.4708	14.5854	0	0	0	-11.883	3.64845e-20	down
novel.862	Chr10	4646339	4647681	1.862	1.4889	1.1807	8.6571	9.9641	10.3944	2.66898	3.63824e-13	up
novel.859	Chr10	3933077	3935779	0	0	0	4.6552	3.9784	5.6155	7.78237	2.68675e-08	up
novel.854	Chr10	2713994	2714457	4.5957	4.6532	7.5914	1.4535	1.1789	0.9397	-2.23907	7.90493e-05	down
novel.853	Chr10	2710516	2716084	0	0	0	2.2213	1.7541	2.0729	7.98357	6.82221e-09	up
novel.851	Chr10	2227670	2228074	0	0	0	9.1589	6.3482	5.6522	8.06252	6.26496e-09	up
novel.839	Chr10	337617	339643	0	0	0	1.346	0.9914	0.7056	7.19622	1.24853e-06	up
novel.1383	Chr10	98888387	98890889	4.2514	3.2373	4.439	1.6018	1.3978	2.0623	-1.23988	0.000168213	down
novel.1382	Chr10	98653519	98654398	3.3925	3.2713	2.2596	0	0	0	-8.03075	8.88938e-09	down
novel.1372	Chr10	96577100	96579514	1.8658	0.9781	2.0075	4.3691	6.3787	4.6222	1.66814	0.00032577	up
novel.1371	Chr10	96132339	96134273	0.6516	2.5164	3.4938	0	0	0	-7.35967	4.07766e-06	down
novel.1368	Chr10	95957124	95957439	0	0	0.1798	8.1814	5.8857	9.1415	6.87669	1.00846e-06	up
novel.1367	Chr10	95953449	95956794	6.8155	4.3163	4.0443	0	0	0	-8.21195	3.3499e-09	down
novel.1361	Chr10	95155343	95156866	19.2725	32.4258	19.1309	7.9142	9.4892	11.4569	-1.32125	0.000855631	down
novel.1353	Chr10	93646517	93647407	0	0	0	4.7579	5.4992	3.0761	7.88211	2.17856e-08	up
novel.1351	Chr10	92999873	93002514	61.9151	22.468	16.0478	0	0	0	-10.0034	9.37879e-13	down
novel.1350	Chr10	92999431	93002498	29.2583	6.5683	8.5861	0.9526	0.6181	1.1547	-4.03114	1.76762e-09	down
novel.1349	Chr10	92998479	92999101	33.1524	23.3707	19.0593	8.3898	9.1317	12.9479	-1.32469	0.000283203	down
novel.1348	Chr10	92982690	92983054	36.0509	15.2325	9.9171	2.1616	0.971	7.7402	-2.50721	0.0026042	down
novel.1347	Chr10	92996498	92997049	101.654	71.4078	75.7507	10.7925	10.1081	21.0314	-2.57788	7.91246e-13	down
novel.1346	Chr10	92785014	92785688	3.3547	4.0316	5.8528	0.1997	0.4858	1.1617	-2.83949	0.0001184	down
novel.1332	Chr10	90883534	90884086	0	0	0	5.0043	4.3088	2.0532	6.6939	2.5169e-05	up
novel.1330	Chr10	90880685	90916972	1.9676	3.3842	2.228	5.5533	4.4586	5.4483	1.00431	0.00516924	up
novel.1328	Chr10	90448507	90459333	0.3338	0.2022	1.4009	10.7272	10.6907	3.6834	3.71998	3.12055e-07	up
novel.1321	Chr10	89735050	89735888	0.6536	0.7258	1.4897	6.2968	7.4979	6.0415	2.78701	1.31426e-09	up
novel.1320	Chr10	89706568	89707318	0.9735	0.516	0.6808	1.6464	1.3839	3.2659	1.53593	0.0417509	up
novel.1319	Chr10	89302114	89302767	0.0932	0.7618	0.9556	3.8671	4.2658	11.5841	3.42892	1.93846e-05	up
novel.1316	Chr10	88653327	88656282	6.4586	5.722	5.2196	2.5817	2.4887	3.0574	-1.11075	4.68657e-05	down
novel.1313	Chr10	88982177	89011749	9.0741	8.9027	8.8551	0.0278	0.0271	0.1618	-6.95476	4.29141e-31	down
novel.1307	Chr10	87978006	87979579	3.4837	2.251	1.4438	0.2857	0.2085	0.277	-3.23626	1.66314e-07	down
novel.1305	Chr10	87231483	87232811	2.2922	2.9576	3.2489	0	0	0	-8.54642	2.4901e-10	down
novel.1303	Chr10	86944855	86947411	2.6701	8.9879	5.404	1.8753	2.0977	2.9315	-1.33443	0.0140077	down
novel.1298	Chr10	85773138	85774216	28.812	18.8263	10.3845	0	0	0	-10.8307	4.95447e-16	down
novel.1297	Chr10	85908665	85909466	6.7611	4.3488	2.9044	1.5417	1.7052	1.4951	-1.57926	0.00294796	down
novel.1296	Chr10	85781806	85784754	7.4179	9.7406	7.0015	0	0	0	-10.0834	9.06691e-15	down
novel.1290	Chr10	84856094	84856673	0	0	0	8.9149	5.9418	12.0284	8.92693	4.45432e-11	up
novel.1286	Chr10	84153176	84155850	1.4525	1.3199	1.3545	5.2853	5.0717	6.3528	2.00851	1.4913e-06	up
novel.1285	Chr10	84513542	84514362	0	0.2023	0.0692	1.9168	2.0655	2.1908	4.45064	1.47066e-05	up
novel.1281	Chr10	84423195	84426094	1.4486	1.4742	1.729	3.1535	3.1734	5.313	1.31553	0.00050395	up
novel.1279	Chr10	83754500	83755991	3.27	6.881	8.5059	14.2888	13.4438	13.7029	1.1409	0.0164475	up
novel.1276	Chr10	83533146	83535059	1.7575	1.6857	1.2747	11.2585	9.6431	9.8701	2.6925	4.12645e-12	up
novel.1274	Chr10	83466310	83467962	0	0	0	12.1772	10.2392	14.744	9.82129	4.12201e-14	up
novel.1261	Chr10	81202736	81235057	0.1283	0.1399	0.2631	2.3664	2.0038	1.4917	3.45719	1.35797e-10	up
novel.1258	Chr10	80301291	80301522	0.7878	20.999	6.8567	2.1803	0	0.9397	-3.2548	0.0200262	down
novel.1247	Chr10	78044640	78046027	6.8993	2.4112	2.4744	0	0.1906	0.9495	-3.37175	0.00202372	down
novel.1245	Chr10	77763078	77765776	0.7018	0.3986	0.409	3.6012	4.1352	4.1202	2.97218	1.84079e-11	up
novel.1237	Chr10	76569307	76571458	5.3262	7.7907	4.2398	0.2397	0	0	-6.22977	9.30552e-07	down
novel.1234	Chr10	75096281	75096640	0.1692	0	0	3.1224	3.7988	6.3588	6.2602	2.70054e-05	up
novel.1233	Chr10	74960405	74966869	0.9633	0	1.0105	83.9706	69.6213	59.7819	6.7785	2.81557e-44	up
novel.1232	Chr10	74756440	74756999	4.2431	1.4829	2.2319	0.4014	0.3907	0.9733	-2.17062	0.0114495	down
novel.1229	Chr10	74646393	74646770	6.9307	3.515	2.8557	0	0	0	-7.38057	9.73373e-07	down
novel.1222	Chr10	73334028	73334387	0.1692	0.9227	0.4734	6.0886	5.6222	7.2672	3.56044	2.63512e-06	up
novel.1221	Chr10	73332475	73333915	0.6703	0.4263	0.875	2.2877	4.032	3.4177	2.30695	5.0075e-05	up
novel.1216	Chr10	72972187	72975885	5.6457	11.6137	10.9678	4.8463	3.8017	5.1908	-1.04383	0.0182298	down
novel.1215	Chr10	72783021	72783777	0	0	0	1.5972	2.0404	2.5171	6.75745	1.05216e-05	up
novel.1214	Chr10	72779008	72780057	0	0	0	3.6784	6.9939	4.4798	8.27988	2.34772e-09	up
novel.1212	Chr10	72776288	72777954	0	0	0	3.1412	2.3137	2.1406	7.29345	5.24881e-07	up
novel.1210	Chr10	72465805	72467733	1.674	1.4924	2.3267	3.7585	3.5447	4.8881	1.14833	0.000874414	up
novel.1208	Chr10	71844338	71845779	73.1113	65.8402	84.9152	11.8427	6.6424	9.1489	-3.02416	2.2224e-28	down
novel.1205	Chr10	71320979	71322882	0.032	0.0582	0.0597	2.6271	2.0973	2.6622	5.60162	2.32073e-12	up
novel.1203	Chr10	70909568	70911586	0	0	0	6.1519	5.7981	6.074	10.1494	2.32515e-15	up
novel.1193	Chr10	69596081	69598338	0	0	0	1.8987	1.7741	1.1785	6.80748	8.45144e-06	up
novel.1191	Chr10	69144581	69145688	0	0.0999	0	1.6232	1.9254	0.6887	5.33323	0.000141429	up
novel.1189	Chr10	69007546	69007910	3.0046	2.2751	3.8913	0.7699	0.5995	0.5973	-2.22198	0.00662562	down
novel.1188	Chr10	68991095	68992003	5.4291	2.2534	4.5	0	0.1204	0.1199	-5.64859	3.8184e-09	down
novel.1186	Chr10	68679900	68681147	3.0756	0.8428	1.2291	0	0	0	-7.72415	3.76054e-07	down
novel.1184	Chr10	68576453	68576922	0.1296	0.4712	0.2418	2.9895	2.4442	1.8554	3.07681	0.00146597	up
novel.1167	Chr10	65018036	65024399	0	0	0	1.8549	2.0762	2.0686	6.82643	5.91448e-06	up
novel.1165	Chr10	64637881	64639914	0	0	0	0.9671	0.5917	0.6699	7.14379	1.39842e-06	up
novel.1159	Chr10	64478656	64479216	0.543	0.0987	0.4051	6.2113	5.948	5.1492	4.06407	2.73359e-09	up
novel.1156	Chr10	64305426	64308351	0.0725	0.2305	0	2.3738	2.343	2.3669	4.49859	2.07998e-09	up
novel.1151	Chr10	63864887	63869572	3.0671	5.3706	4.0815	1.5031	3.098	1.4005	-1.08081	0.0310055	down
novel.1149	Chr10	63775857	63781504	0.0303	0	0	2.3767	2.0411	2.1422	7.72289	7.81497e-09	up
novel.1148	Chr10	66670364	66672317	0.0624	0.0283	0.0291	1.8983	1.7077	1.2273	5.34336	6.90937e-09	up
novel.1142	Chr10	65978567	65981076	4.7818	6.1537	7.3563	0	0	0	-10.5671	2.14473e-16	down
novel.1141	Chr10	65912354	65912851	4.282	7.1147	4.3351	0	0	0	-8.03405	1.26347e-08	down
novel.1138	Chr10	66631323	66633831	0	0	0.08	5.4619	4.4686	6.5251	7.54865	2.63431e-08	up
novel.1132	Chr10	65778168	65779531	0	0	0	1.7427	1.6538	0.6338	7.34152	1.25303e-06	up
novel.1130	Chr10	65279836	65283478	0.3602	0.8727	0.056	2.1041	3.8265	3.5978	2.83445	0.000685984	up
novel.1124	Chr10	65071301	65072874	5.8256	2.757	2.9425	0	0	0	-7.57844	2.55572e-07	down
novel.1123	Chr10	65074421	65074724	8.4174	10.1981	11.4	0	0	0	-8.23805	1.65023e-09	down
novel.1121	Chr10	63083887	63089041	0.0523	0.0238	0	1.8332	1.6199	1.6608	6.09132	9.08811e-10	up
novel.1120	Chr10	63037897	63215296	1.9757	1.8123	1.2633	3.1416	4.1052	3.8378	1.11668	0.000848432	up
novel.1116	Chr10	62982162	62983807	1.6268	1.3374	0.614	2.9298	2.9559	3.5343	1.37559	0.00629903	up
novel.1113	Chr10	62510094	62510334	4.8033	5.9726	0.4715	0.2332	1.1349	0.4523	-2.67015	0.0492144	down
novel.1112	Chr10	61695863	61698217	7.5383	8.1634	11.2663	0	0	0	-10.0344	9.44393e-15	down
novel.1111	Chr10	61685441	61686484	2.2337	3.8494	2.8011	1.0658	0.5532	0.4823	-2.10453	0.00102712	down
novel.1101	Chr10	60038305	60044312	5.1718	2.9671	2.2695	0	0	0	-11.0204	5.41527e-17	down
novel.1100	Chr10	59777396	59779361	2.5568	1.5931	1.9755	5.189	5.3128	5.6203	1.39281	0.000410417	up
novel.1098	Chr10	59204845	59207724	0.4765	0.4059	0.8053	3.4337	2.8073	3.1434	2.47465	8.66333e-10	up
novel.1093	Chr10	59123875	59126236	0.8167	0.4453	0.4569	3.6162	2.7865	3.7261	2.5575	1.75998e-05	up
novel.1090	Chr10	58727099	58727441	11.1905	10.3298	19.7106	4.7518	3.6681	7.1506	-1.40028	0.0046198	down
novel.1083	Chr10	55132653	55133797	0	0	0	143.845	124.895	124.495	13.5975	8.89588e-28	up
novel.1082	Chr10	55130758	55132316	0	0	0	2.2702	2.2096	2.4991	7.64047	5.33524e-08	up
novel.1081	Chr10	55027039	55027887	0	0	0	1.324	1.6752	1.1556	6.78262	8.62642e-06	up
novel.1080	Chr10	54780729	54781746	91.5088	72.6546	70.5977	0.1104	0.3761	0.1071	-8.63483	1.47855e-63	down
novel.1079	Chr10	54778869	54780426	7.1954	4.0863	2.9172	0.0361	0	0.07	-7.07933	4.96773e-12	down
novel.1078	Chr10	54406856	54409901	3.1711	3.1267	5.0333	2.1784	1.5145	0.4225	-1.46301	0.0331118	down
novel.1077	Chr10	53258044	53259279	1.7745	2.3291	2.0225	3.9105	4.1602	5.2034	1.10005	0.00323561	up
novel.1072	Chr10	49112582	49112782	17.8838	44.6194	17.2418	7.8292	6.8038	9.2196	-1.77986	0.00212796	down
novel.1071	Chr10	49069244	49072761	4.3556	3.4395	2.611	1.6263	1.3967	1.9482	-1.08066	0.0172301	down
novel.1068	Chr10	48400823	48402740	13.5612	11.0602	10.1782	4.3327	5.7019	7.3974	-1.00949	0.00161428	down
novel.1049	Chr10	40700140	40700628	0.2492	0.2264	0.3485	2.6435	1.7899	2.7865	3.12424	0.000732388	up
novel.1033	Chr10	34719551	34725061	4.9801	3.2616	3.6976	0.2254	0.1519	0.4203	-3.91033	2.99129e-19	down
novel.1027	Chr10	32492946	32495702	6.0591	4.7148	4.8385	0	0	0	-9.87728	2.44178e-14	down
novel.1017	Chr10	29195230	29196055	0	0	0	1.8977	6.2517	7.22	7.53008	8.96296e-07	up
novel.1000	Chr10	26559300	26559690	0.2038	0.9258	0.57	3.5714	4.0249	2.0052	2.46348	0.0149104	up
Streb.11G031870	Chr11	118585286	118586507	1.3411	0.6964	1.5186	8.0416	3.3544	8.0556	2.45608	3.44499e-05	up
Streb.11G031670	Chr11	118246224	118247282	7.6517	8.7825	7.7789	3.1312	4.1324	4.735	-1.02686	0.00183808	down
Streb.11G031650	Chr11	118238087	118240334	3.6925	7.4294	6.6405	0.9732	1.4208	1.6516	-2.15001	0.00586932	down
Streb.11G031500	Chr11	118050937	118052316	1.5351	4.1848	4.4735	0.9736	0.7753	0.515	-2.18535	0.00270629	down
Streb.11G031420	Chr11	117980015	117984704	4.6555	2.6669	8.9655	26.732	16.7803	11.3776	1.7699	0.000437069	up
Streb.11G031210	Chr11	117623979	117629816	4.1004	4.0081	4.4029	1.7957	1.6176	1.8341	-1.26289	2.82059e-07	down
Streb.11G031120	Chr11	117454590	117455971	2.2016	0.8698	1.1157	3.3995	3.5236	2.7402	1.20518	0.0203577	up
Streb.11G031100	Chr11	117402973	117403846	2.9291	8.3397	8.5584	2.5219	2.2793	1.2228	-1.73426	0.0190702	down
Streb.11G030950	Chr11	117203524	117203826	0	0	0.5625	2.9678	3.6107	3.4177	4.15119	0.00158918	up
Streb.11G030920	Chr11	117159531	117165397	1.8056	0.741	1.8739	3.6537	3.6869	2.8138	1.20822	0.00715565	up
Streb.11G030840	Chr11	116908799	116913522	2.6739	1.128	3.651	6.739	4.5871	3.9725	1.05148	0.0341072	up
Streb.11G030740	Chr11	116703795	116708419	1.8809	1.0724	8.9071	0.1361	0	0.033	-6.10492	3.94881e-08	down
Streb.11G030690	Chr11	116602584	116604397	2.4848	6.6831	4.9121	0.6418	0.6247	0.7113	-2.85499	1.72581e-05	down
Streb.11G030670	Chr11	116577045	116586926	6.8071	5.3895	5.058	3.0334	1.49	1.0447	-1.64539	0.000222851	down
Streb.11G030580	Chr11	116385016	116388029	43.9048	23.6977	21.7306	129.724	108.814	115.674	1.97579	2.29424e-09	up
Streb.11G030570	Chr11	116373504	116378978	5.6943	3.4993	3.4683	10.6879	8.0088	8.0975	1.07181	0.00155488	up
Streb.11G030380	Chr11	116118994	116122819	0.0847	0.0385	0.1185	0.9771	0.913	0.7201	3.43648	0.000292299	up
Streb.11G030200	Chr11	115874908	115883512	6.6791	6.4606	9.1303	20.3831	14.2076	15.2911	1.16003	9.62867e-06	up
Streb.11G030160	Chr11	115822228	115823311	0.4968	1.4108	3.6485	0.0573	0.223	0.2778	-3.29577	0.00184239	down
Streb.11G030140	Chr11	115801257	115802268	0.2408	0.2188	0.1684	1.4995	1.1892	2.4236	3.01471	0.00013683	up
Streb.11G030070	Chr11	115693935	115696636	0.0614	0.3345	0.1716	2.3205	3.0298	2.964	3.8337	1.34398e-07	up
Streb.11G030040	Chr11	115651204	115651901	1.0154	0.9227	0.8522	6.9316	8.9347	6.5405	2.99596	3.44423e-10	up
Streb.11G029790	Chr11	115186822	115191220	15.4609	13.7708	14.9875	7.1781	7.3526	7.2955	-1.02769	1.14955e-07	down
Streb.11G029650	Chr11	114955740	114958606	6.3444	7.3205	10.4235	3.8397	3.5865	4.3843	-1.03119	0.000649256	down
Streb.11G029570	Chr11	114794138	114799249	3.2222	3.4657	5.3348	0.4853	1.1218	0.4412	-2.55298	2.03197e-07	down
Streb.11G029480	Chr11	114472292	114480851	16.2279	21.7715	20.985	7.0446	7.3065	10.5464	-1.25727	8.16089e-06	down
Streb.11G029470	Chr11	114464237	114466946	6.1419	7.0882	5.9363	1.3234	0.966	1.6042	-2.3154	8.80913e-11	down
Streb.11G029420	Chr11	114395042	114398914	3.3115	3.0795	3.3774	1.3126	1.7189	1.7589	-1.03626	0.000725693	down
Streb.11G029370	Chr11	114197912	114200763	4.0375	4.0764	4.5419	9.4788	9.4943	7.0136	1.02869	2.63712e-05	up
Streb.11G028930	Chr11	113260154	113263540	7.6319	14.281	8.7451	3.4008	4.5295	3.5873	-1.43841	0.00047741	down
Streb.11G028800	Chr11	113143527	113147384	6.9519	11.7127	9.6339	4.8543	4.6813	3.6278	-1.12288	0.00152226	down
Streb.11G028720	Chr11	113110032	113110253	16.1921	45.8849	29.6861	4.0506	4.1889	8.1019	-2.51518	1.05577e-05	down
Streb.11G028680	Chr11	112975244	112976795	172.114	148.768	219.794	44.5911	52.0732	81.5212	-1.60246	9.75693e-08	down
Streb.11G028500	Chr11	112639591	112642578	23.404	84.3331	59.3753	7.0799	2.7649	1.6741	-3.88479	9.18282e-11	down
Streb.11G028390	Chr11	112472879	112475715	3.7393	12.7046	5.3819	0.4124	0.7299	0.5454	-3.73084	3.16031e-10	down
Streb.11G028370	Chr11	112447689	112448111	12.6749	12.9569	15.8485	2.6573	2.3278	2.0616	-2.56546	2.39105e-11	down
Streb.11G028300	Chr11	112386524	112388406	38.1866	17.8837	15.428	7.0886	6.0546	8.3474	-1.74618	6.8352e-05	down
Streb.11G028270	Chr11	112281293	112283255	19.0879	29.9226	99.7339	17.2358	15.3546	17.9921	-1.53214	0.00760197	down
Streb.11G028130	Chr11	112101910	112102563	11.5517	17.8611	19.372	6.2734	6.3569	5.5004	-1.43902	2.023e-05	down
Streb.11G028110	Chr11	112080875	112082165	1.0605	1.2045	0.5933	1.2718	2.3804	4.0321	1.40335	0.0418005	up
Streb.11G028100	Chr11	112016198	112023585	9.4465	4.4	28.499	82.3449	66.1062	53.6161	2.28671	8.95666e-05	up
Streb.11G027580	Chr11	111271923	111274502	3.9616	3.5583	3.1846	1.5122	1.2265	1.5887	-1.31963	0.000524902	down
Streb.11G027470	Chr11	111093324	111095977	34.6927	49.9632	27.4094	14.8397	15.233	19.9394	-1.19132	0.000433219	down
Streb.11G027410	Chr11	111027142	111030541	0.2695	0.0223	0.1599	1.8079	1.1877	1.2711	3.25987	3.43834e-06	up
Streb.11G027400	Chr11	111021277	111022817	0	0.3731	0.2297	3.7115	1.8431	0.9549	3.38933	0.00175847	up
Streb.11G027310	Chr11	110941507	110942979	0.1953	0.5323	0.6677	10.2077	5.3767	6.6965	3.97825	6.03744e-13	up
Streb.11G027300	Chr11	110887488	110892611	1.3621	1.5471	3.2812	6.5443	7.0576	6.3719	1.69599	1.28365e-05	up
Streb.11G027280	Chr11	110869875	110874765	7.9067	2.7352	1.8713	0.9626	1.5135	1.6516	-1.6125	0.0156289	down
Streb.11G027220	Chr11	110850040	110852928	0	0	0	2.2553	1.8439	0.175	7.3759	1.76742e-05	up
Streb.11G027110	Chr11	110625504	110628875	21.6037	30.15	29.3122	12.2903	12.8784	15.4471	-1.00997	4.99807e-05	down
Streb.11G027010	Chr11	110310630	110313418	6.856	6.7349	6.877	2.5982	2.9281	2.4865	-1.36376	1.54447e-07	down
Streb.11G027000	Chr11	110282805	110284198	3.0463	0.2768	0.5681	3.9342	5.1967	5.3595	1.90268	0.0371762	up
Streb.11G026940	Chr11	110235445	110236010	3.9828	4.8906	5.6211	1.4895	3.3827	1.8296	-1.12081	0.0476173	down
Streb.11G026800	Chr11	110044569	110050231	0.1444	1.4431	0	4.7945	5.5739	3.3581	3.03652	0.00803518	up
Streb.11G026690	Chr11	109894102	109896240	1.9994	13.8488	5.3119	0.696	0.8807	1.8899	-2.65372	0.000414081	down
Streb.11G026660	Chr11	109823144	109828701	1.3166	0.8028	1.6154	6.3761	5.506	4.2617	2.11587	2.96613e-10	up
Streb.11G026640	Chr11	109763719	109765847	0.7597	4.9701	1.4522	0.3504	0.5457	0.8155	-2.11914	0.0133955	down
Streb.11G026600	Chr11	109719408	109729227	4.0884	4.0789	4.5438	1.0776	1.8279	1.1644	-1.6514	9.21917e-08	down
Streb.11G026540	Chr11	109675398	109677055	6.4656	3.8414	8.9664	19.5753	18.383	20.5409	1.60919	3.64897e-06	up
Streb.11G026360	Chr11	109282033	109284534	3.2116	7.7248	8.4559	1.7863	2.1627	2.8308	-1.52652	0.00200808	down
Streb.11G025940	Chr11	108470369	108472156	2.6049	2.6738	3.1938	4.6724	6.4101	11.8674	1.43079	0.00170534	up
Streb.11G025820	Chr11	108203256	108207314	1.2717	0.9805	1.2937	3.1283	3.1486	2.2408	1.25943	0.00168302	up
Streb.11G025540	Chr11	107832488	107833328	2.8978	6.9777	4.6612	1.6039	1.431	3.1756	-1.25155	0.0410974	down
Streb.11G025520	Chr11	107824942	107826776	0.9285	1.6873	1.7316	4.2417	3.1758	2.215	1.13281	0.0255524	up
Streb.11G025420	Chr11	107654677	107657474	6.1529	2.533	7.7749	43.8083	31.1393	21.2533	2.56014	5.18189e-09	up
Streb.11G025410	Chr11	107579261	107582031	7.7256	0.3783	7.8943	1.1949	0.5815	0.4138	-2.84341	0.00308409	down
Streb.11G025320	Chr11	107495858	107501553	83.5133	105.141	133.118	25.9994	35.1341	33.4999	-1.77085	4.16799e-12	down
Streb.11G025280	Chr11	107421204	107422095	93.0711	50.6062	36.2488	13.1886	14.0951	5.6009	-2.46856	4.10889e-07	down
Streb.11G025020	Chr11	106880376	106883278	3.2174	3.434	3.8098	1.0364	0.5961	0.8224	-2.10232	1.53141e-06	down
Streb.11G025010	Chr11	106873357	106878334	8.5478	3.7596	6.5293	1.6777	2.8576	2.7252	-1.37315	0.00222631	down
Streb.11G025000	Chr11	106866881	106871814	10.383	7.6059	9.4688	2.4051	3.2033	3.519	-1.59373	1.05194e-07	down
Streb.11G024960	Chr11	106824008	106829424	6.8983	4.7011	4.2724	2.4694	2.0568	2.2566	-1.23863	0.000164617	down
Streb.11G024850	Chr11	106697056	106700689	0.3572	0.4722	0.2423	1.3182	0.8748	3.1087	2.28247	0.00140954	up
Streb.11G024790	Chr11	106565502	106568667	10.5226	19.8561	13.3774	4.1092	3.8736	4.5498	-1.82771	1.08372e-07	down
Streb.11G024660	Chr11	106313507	106319143	0.0378	0.1719	0	14.4172	12.4355	11.6794	7.47447	2.29407e-28	up
Streb.11G024480	Chr11	106081506	106088057	4.8273	4.825	6.7996	12.0936	11.7936	11.6826	1.10863	1.01574e-06	up
Streb.11G024440	Chr11	106025916	106032975	3.7963	3.5215	6.7359	27.2136	33.7777	24.5515	2.61012	6.47848e-18	up
Streb.11G024380	Chr11	105903642	105907970	0	0	0.2479	1.3241	0.9069	0.5232	3.49354	0.0105039	up
Streb.11G024370	Chr11	105887948	105888502	0	0	0.1024	3.2405	3.7454	5.7941	6.82917	1.59164e-06	up
Streb.11G024310	Chr11	105567159	105569649	0.2334	0.2121	1.0884	8.1827	7.126	6.4736	3.82542	1.00638e-05	up
Streb.11G024300	Chr11	105548805	105551871	4.3279	1.9324	0.9046	7.4684	8.81	7.443	1.70955	0.0028204	up
Streb.11G024230	Chr11	105419364	105421934	7.5755	13.0348	6.4629	24.2355	21.9967	21.0517	1.28376	0.00213832	up
Streb.11G024200	Chr11	105196183	105197496	1.5424	2.5111	1.5582	3.9128	4.3277	5.2894	1.24597	0.00631695	up
Streb.11G024190	Chr11	105194168	105194766	2.6085	3.8939	2.4324	12.8905	11.0409	18.1679	2.21422	4.32545e-06	up
Streb.11G024180	Chr11	105133831	105137026	0.1356	0.1232	0.2781	3.4517	2.7753	3.9295	4.23694	5.89108e-18	up
Streb.11G023990	Chr11	104643014	104647977	24.9536	27.2505	31.2136	8.3832	10.6753	9.6203	-1.54844	3.35793e-13	down
Streb.11G023980	Chr11	104619680	104620709	1.571	28.3633	53.8832	1.8902	0.7359	2.0164	-4.16459	0.00188614	down
Streb.11G023780	Chr11	104245832	104251561	35.8072	35.0869	44.7842	75.3987	77.0517	87.5511	1.04761	1.16752e-08	up
Streb.11G023690	Chr11	104148104	104152424	5.383	1.3062	5.3048	21.1324	15.488	9.4123	1.95547	0.000389955	up
Streb.11G023680	Chr11	104134399	104143496	45.1541	49.9633	38.2844	93.5379	108.46	126.447	1.28164	1.2968e-07	up
Streb.11G023620	Chr11	103997816	103998678	11.7193	16.743	15.8655	4.5587	4.6906	5.3051	-1.62062	6.92103e-08	down
Streb.11G023590	Chr11	103938647	103939627	3.6643	7.4492	7.7604	1.9479	2.342	1.5001	-1.71745	0.000264507	down
Streb.11G023520	Chr11	103784927	103785977	44.4887	52.9967	22.0742	6.8497	10.6556	19.5873	-1.7192	0.000865875	down
Streb.11G023460	Chr11	103721582	103723223	30.8893	18.8182	51.9968	120.13	105.038	58.4066	1.4928	0.000575065	up
Streb.11G023140	Chr11	103353399	103355726	5.6216	3.8656	3.4003	18.921	21.1716	15.957	2.10882	4.65756e-13	up
Streb.11G022940	Chr11	102717611	102721516	11.6489	6.311	14.6337	3.9334	1.4603	1.1404	-2.31182	2.67652e-05	down
Streb.11G022800	Chr11	102611958	102613708	3.4632	5.8275	5.6813	12.1871	10.8829	8.3764	1.05573	0.00436241	up
Streb.11G022670	Chr11	102401424	102409166	0.0763	0	0.4272	2.1129	1.0968	2.049	3.4049	0.00194713	up
Streb.11G022370	Chr11	101848389	101853777	3.113	2.6771	1.8402	0.6666	1.1729	1.4919	-1.21261	0.01388	down
Streb.11G022120	Chr11	101388074	101393862	52.542	69.9343	79.2351	16.9455	17.3813	18.2663	-1.94797	1.34118e-18	down
Streb.11G022110	Chr11	101385254	101386994	0.6649	3.4978	3.5569	0.3228	0.8798	1.0644	-1.78025	0.0271853	down
Streb.11G022020	Chr11	101274942	101278416	0	0.1861	0.0477	1.3696	2.0226	2.6565	4.63383	1.48786e-06	up
Streb.11G022010	Chr11	101265203	101267658	0.7828	0.3556	0.4866	10.7511	11.7917	5.252	4.09735	7.4837e-17	up
Streb.11G021880	Chr11	100995851	100997728	8.2333	2.2837	2.4649	13.9507	12.6057	10.0789	1.49021	0.00806942	up
Streb.11G021790	Chr11	100880282	100884719	10.0935	10.9949	6.2937	0.1683	0.0546	0	-6.98091	1.70957e-15	down
Streb.11G021730	Chr11	100815045	100818621	10.3299	10.366	7.201	0.1619	0.2476	0.2243	-5.47756	7.46251e-40	down
Streb.11G021670	Chr11	100766142	100768947	78.5306	150.124	122.666	47.6337	43.0845	55.3022	-1.28525	5.61119e-05	down
Streb.11G021650	Chr11	100722922	100725846	8.6721	7.8225	10.6543	24.5831	20.2612	16.1105	1.16257	8.24497e-06	up
Streb.11G021640	Chr11	100721113	100722007	80.5313	106.763	177.739	46.5319	40.2781	50.1801	-1.41128	1.71048e-05	down
Streb.11G021620	Chr11	100598892	100625129	57.3422	56.8084	54.4613	32.3256	24.193	25.4114	-1.05417	9.52867e-06	down
Streb.11G021610	Chr11	100581967	100582685	5.4923	7.544	6.9081	1.5317	1.4908	0.6856	-2.44396	8.57215e-06	down
Streb.11G021580	Chr11	100494882	100501665	14.4062	19.7264	11.941	1.292	5.3894	4.3854	-2.08076	0.000223358	down
Streb.11G021450	Chr11	100303513	100314369	187.893	296.43	498.138	141.73	111.854	76.7731	-1.56924	0.000116514	down
Streb.11G021380	Chr11	100111426	100156306	0	0	0	3.9452	3.0845	4.3695	9.85719	3.07719e-14	up
Streb.11G021290	Chr11	99943526	99946145	19.4534	10.8987	14.5789	37.2115	38.0935	39.9303	1.35514	6.21427e-07	up
Streb.11G021240	Chr11	99901639	99903716	3.3718	5.0885	7.2725	2.4612	1.6584	1.3377	-1.53109	0.000362612	down
Streb.11G021030	Chr11	99597614	99599857	14.5062	26.2118	27.363	14.0697	4.0934	4.0044	-1.63182	0.00596691	down
Streb.11G021000	Chr11	99585156	99586580	35.102	26.5733	20.0939	3.3919	3.6468	7.9174	-2.467	5.64333e-09	down
Streb.11G020910	Chr11	99484114	99485211	85.6738	159.982	264.507	71.6608	59.8837	46.4126	-1.51649	0.000341222	down
Streb.11G020900	Chr11	99482055	99482855	120.635	161.245	173.985	83.1461	75.8048	65.9353	-1.02966	1.7197e-05	down
Streb.11G020830	Chr11	99319543	99329938	0	0	0	2.2571	1.9434	1.8016	9.24383	1.7328e-12	up
Streb.11G020650	Chr11	99000559	99000942	8.4091	13.8403	9.7647	5.8544	3.9887	5.1097	-1.12093	0.0162688	down
Streb.11G020490	Chr11	98757704	98760699	4.808	3.4814	2.4752	7.3689	7.5545	7.9751	1.07282	0.00173425	up
Streb.11G020440	Chr11	98723810	98724265	9.4863	32.294	10.341	5.1765	4.6785	4.0639	-1.95044	0.00156724	down
Streb.11G020390	Chr11	98564906	98565875	0.2994	0	0.2792	3.7284	3.7633	2.1427	4.08117	0.000215733	up
Streb.11G020260	Chr11	98430421	98437640	1.4154	0.8904	4.8529	7.1308	7.7616	5.9607	1.572	0.0094374	up
Streb.11G020240	Chr11	98404572	98411095	5.9987	4.8597	9.8058	24.3678	24.204	22.4351	1.78628	1.05324e-09	up
Streb.11G019980	Chr11	97776331	97777575	17.2746	31.8382	25.4632	5.1463	4.3498	4.4654	-2.43683	5.71516e-14	down
Streb.11G019970	Chr11	97769927	97771033	4.458	4.951	2.874	1.0662	0.6918	1.871	-1.78187	0.00132973	down
Streb.11G019930	Chr11	97714634	97719527	1.9551	2.8279	6.1761	0.6257	0.6806	0.928	-2.28409	5.20988e-05	down
Streb.11G019790	Chr11	97426993	97428209	6.0077	2.5515	4.0189	1.265	1.9934	1.2852	-1.46857	0.00591218	down
Streb.11G019640	Chr11	96944764	96950617	14.555	4.8516	8.3208	17.5422	21.047	27.5791	1.25541	0.00490787	up
Streb.11G019570	Chr11	96764358	96767444	0	0	0	0.4187	0.9215	0.4591	7.4381	5.28541e-07	up
Streb.11G019490	Chr11	96674989	96676282	3.8636	4.906	6.4665	0.1371	0	0.1772	-5.60643	7.10836e-15	down
Streb.11G019460	Chr11	96574990	96579530	5.5155	5.7751	5.62	2.5608	1.8693	2.3854	-1.32373	7.11594e-06	down
Streb.11G019390	Chr11	96501513	96503936	0.9804	1.2727	0.5224	2.584	4.4013	3.5083	1.89462	0.0109891	up
Streb.11G019350	Chr11	96388463	96390007	13.2894	11.3947	16.8049	1.6733	2.3368	1.4111	-2.93763	3.28751e-22	down
Streb.11G019300	Chr11	96199257	96201682	3.3614	2.7999	2.7427	7.1061	7.6709	10.0237	1.46909	0.00091417	up
Streb.11G019260	Chr11	96048716	96055466	3.3117	3.3301	3.565	1.5836	1.4867	1.6992	-1.1075	6.4807e-07	down
Streb.11G019190	Chr11	95872567	95874357	2.8235	2.1328	3.3307	0.0314	0	0.1217	-5.7526	2.58186e-12	down
Streb.11G019030	Chr11	95679077	95681921	0.7216	4.309	1.5381	0.0951	0.1851	0.1844	-3.86492	5.61119e-05	down
Streb.11G019000	Chr11	95618749	95620209	10.8007	6.7449	9.6049	21.1192	18.4213	17.4591	1.06729	4.62337e-05	up
Streb.11G018980	Chr11	95552523	95554179	10.185	25.4253	14.6747	1.5942	1.0234	1.2499	-3.73085	1.55173e-17	down
Streb.11G018760	Chr11	95135829	95139932	1.4669	2.1078	1.5269	4.028	3.216	3.7841	1.09181	0.00295051	up
Streb.11G018710	Chr11	95097417	95100274	16.5531	16.6624	12.9401	6.4005	6.3483	7.1233	-1.23293	8.95344e-07	down
Streb.11G018680	Chr11	95043020	95044948	3.7319	1.8138	1.5377	0.4003	0.5455	0.9317	-1.92361	0.0139722	down
Streb.11G018580	Chr11	94861966	94863164	4.1074	7.6199	5.0004	1.1577	0.3585	0.6124	-3.00189	1.0305e-07	down
Streb.11G018400	Chr11	94529672	94530414	0.6737	0.4373	0.6283	3.7291	2.5061	3.4442	2.47429	0.000106581	up
Streb.11G018340	Chr11	94423866	94425862	14.627	15.7763	29.5709	4.6439	3.0252	4.3263	-2.31684	9.22056e-11	down
Streb.11G018210	Chr11	94081357	94086060	21.6454	7.9143	10.856	3.6593	3.3681	5.2074	-1.72744	0.000141511	down
Streb.11G018140	Chr11	93969815	93970794	3.5999	1.543	0.8234	0	0	0	-7.47532	1.97305e-06	down
Streb.11G018120	Chr11	93914488	93920622	2.8946	1.909	2.1767	8.8718	10.6051	5.8889	1.85521	6.84358e-07	up
Streb.11G018070	Chr11	93662477	93665093	36.0691	37.7003	19.1843	6.3667	5.6507	10.4087	-2.07772	1.6763e-07	down
Streb.11G017980	Chr11	93468562	93470851	32.5942	27.054	16.3367	6.0713	4.9525	11.5232	-1.77418	5.39444e-05	down
Streb.11G017960	Chr11	93437687	93440923	84.5505	81.6097	35.4845	7.3087	6.1011	16.4003	-2.78634	1.64375e-08	down
Streb.11G017920	Chr11	93364629	93365359	91.9309	178.882	123.807	27.1402	28.6608	60.3196	-1.78778	3.70865e-05	down
Streb.11G017850	Chr11	93318317	93319049	1.0805	1.284	1.7052	6.594	5.4479	6.3947	2.17038	2.76963e-07	up
Streb.11G017830	Chr11	93290200	93292491	3.7553	9.0602	9.3581	0	0.1163	0	-7.57783	5.03569e-10	down
Streb.11G017730	Chr11	93112827	93113713	16.699	24.3699	30.7658	7.3754	9.5411	10.774	-1.38095	7.59726e-05	down
Streb.11G017470	Chr11	92564164	92565324	22.4436	14.7206	18.0176	7.6956	4.6391	7.5111	-1.48174	4.5709e-06	down
Streb.11G017310	Chr11	92217866	92221652	8.6483	6.0964	9.6918	17.3509	16.2958	16.5142	1.0371	2.03499e-05	up
Streb.11G017200	Chr11	92030545	92032875	5.6015	4.4628	2.2332	0.6365	1.0933	2.6144	-1.52361	0.0252557	down
Streb.11G017170	Chr11	91907984	91910013	4.2755	10.0825	4.0343	1.033	0.5027	1.0473	-2.87037	8.52756e-07	down
Streb.11G016670	Chr11	90857213	90860426	5.8915	4.0391	8.3558	20.0468	13.7152	12.0874	1.33175	0.000210798	up
Streb.11G016520	Chr11	90598239	90602702	7.3586	8.9047	8.9756	2.1233	2.912	2.0903	-1.8362	1.8523e-10	down
Streb.11G016480	Chr11	90505018	90505227	13.0556	11.8631	5.4108	2.4087	1.8234	5.9695	-1.59577	0.0416605	down
Streb.11G016470	Chr11	90501981	90502238	0	0	0	4.7925	5.9367	8.6615	7.28736	7.1592e-07	up
Streb.11G016230	Chr11	89997552	89998755	2.9012	4.1741	4.9599	0.6691	1.5195	1.0814	-1.88686	0.0283662	down
Streb.11G016150	Chr11	89881649	89883130	1.3567	4.4827	3.9485	1.2135	1.1073	0.7723	-1.68101	0.00521563	down
Streb.11G016030	Chr11	89564739	89566087	5.3035	10.3435	9.3482	1.0143	0.4065	0.1157	-4.04572	5.64498e-10	down
Streb.11G015990	Chr11	89508949	89511813	2.8489	2.8157	3.7751	1.1065	0.4936	0.626	-2.09166	2.64091e-05	down
Streb.11G015790	Chr11	88988240	88992073	22.8621	88.3486	34.4738	4.6525	6.7924	6.6188	-3.05322	2.74573e-09	down
Streb.11G015620	Chr11	88712987	88715682	2.7875	71.4025	8.293	1.2245	0.5959	1.7812	-4.59022	0.0019165	down
Streb.11G015570	Chr11	88575413	88580472	0.4234	0.654	0.5133	1.2108	3.2312	0.6439	1.65803	0.042506	up
Streb.11G015520	Chr11	88370459	88374241	8.4794	6.3732	5.7594	0.676	0.47	0.5151	-3.64735	2.11214e-17	down
Streb.11G015380	Chr11	87797866	87800136	3.2459	8.6888	14.0703	0.7283	0.6695	0.9418	-3.47191	9.04502e-10	down
Streb.11G015300	Chr11	87596613	87598233	178.461	315.275	209.023	104.107	86.8993	94.3088	-1.3247	2.05277e-05	down
Streb.11G015080	Chr11	87115057	87121787	2.8609	2.563	2.029	9.8503	8.9362	8.6874	1.86826	5.81007e-11	up
Streb.11G015060	Chr11	87101235	87101842	17.5363	12.4745	11.8672	124.514	83.2232	111.428	2.91926	1.49854e-25	up
Streb.11G015050	Chr11	87061622	87061981	25.0474	19.2226	15.3079	55.4219	44.6736	53.7468	1.35445	9.15155e-06	up
Streb.11G015030	Chr11	86872023	86876726	7.4274	9.3573	14.5546	43.2938	45.3598	28.9211	1.90722	6.25002e-09	up
Streb.11G014770	Chr11	86219270	86221700	10.5758	9.8188	6.789	2.6864	2.4083	5.0048	-1.44663	0.00171682	down
Streb.11G014550	Chr11	85315605	85317004	9.5729	6.1922	8.7754	3.4425	3.2778	4.5722	-1.12195	0.00259123	down
Streb.11G014540	Chr11	85309898	85313783	3.3262	5.2707	7.2624	1.5342	2.0759	1.9595	-1.51324	0.000289515	down
Streb.11G014420	Chr11	85066496	85069879	84.7812	88.0922	71.0496	14.1717	20.9471	25.6941	-2.02045	6.50591e-12	down
Streb.11G014390	Chr11	85057864	85060406	1.4954	2.2298	3.2179	1.2379	1.2049	0.8575	-1.07722	0.0336563	down
Streb.11G014320	Chr11	84933421	84934246	3.8355	6.9704	4.8834	1.3608	2.1192	1.5177	-1.67254	0.000623851	down
Streb.11G014170	Chr11	84657582	84661030	60.552	52.472	49.5315	142.253	149.498	202.413	1.59164	1.94116e-11	up
Streb.11G014120	Chr11	84380399	84386149	0.3131	0.3658	0.3337	1.9394	3.0122	3.4815	3.04503	2.8871e-08	up
Streb.11G014100	Chr11	84370497	84371886	0	0	0	2.4271	3.9864	2.7215	7.72333	5.11874e-08	up
Streb.11G014060	Chr11	84323799	84325181	0	0.0723	0	5.8697	4.499	3.3442	7.39442	8.04325e-08	up
Streb.11G014050	Chr11	84301065	84306774	1.4356	1.05	1.3713	5.5557	4.59	5.9829	2.05983	9.52722e-11	up
Streb.11G014040	Chr11	84258716	84260864	0	0.0258	0	0.9677	0.5091	0.558	6.12968	4.55667e-05	up
Streb.11G013990	Chr11	84171408	84173027	0	0	0	3.955	3.7481	3.6672	9.16707	2.50852e-12	up
Streb.11G013980	Chr11	84067339	84071672	0.8159	0.3348	0.4663	2.452	3.4027	2.1425	2.30734	1.13884e-06	up
Streb.11G013940	Chr11	83736594	83738939	61.7971	42.9059	26.0767	7.8235	8.3144	11.196	-2.27849	2.49028e-09	down
Streb.11G013930	Chr11	83729184	83732139	113.868	79.1551	67.0943	10.5654	14.337	19.1741	-2.57497	7.68579e-15	down
Streb.11G013850	Chr11	83394111	83396470	12.4607	6.8846	15.7652	39.2782	34.688	38.6512	1.6892	1.39074e-07	up
Streb.11G013730	Chr11	83000880	83004703	6.3443	7.1941	9.7296	18.7181	18.3597	17.4956	1.22453	1.08998e-06	up
Streb.11G013610	Chr11	82606820	82607743	0.5934	0.1797	0.0615	17.3352	13.202	15.9854	5.81896	2.95997e-26	up
Streb.11G013570	Chr11	82484355	82492961	3.2514	3.3134	5.1288	2.2705	1.0368	0.8971	-1.47809	0.00249433	down
Streb.11G013490	Chr11	81994907	81999648	1.6227	0.6255	1.6507	2.132	3.9294	4.443	1.43975	0.0117202	up
Streb.11G013460	Chr11	81957475	81958304	0.5872	8.2708	6.708	0.2031	0.1977	0.8537	-3.65316	0.000404189	down
Streb.11G013420	Chr11	81711972	81712784	0.6745	17.9089	22.3618	0.4148	0.2691	0.6034	-4.99689	4.24251e-07	down
Streb.11G013400	Chr11	81695065	81696008	5.5932	3.8117	6.6437	0.9214	2.1522	1.7274	-1.73747	0.000329107	down
Streb.11G013300	Chr11	81380414	81386650	5.9903	4.5802	5.1091	13.0735	12.495	11.0119	1.21439	3.39214e-07	up
Streb.11G013200	Chr11	81222297	81225189	3.6599	2.2823	1.2045	0.0662	0.1289	0	-5.21644	9.52867e-06	down
Streb.11G013110	Chr11	81058829	81061507	2.2809	2.0265	2.7414	8.5099	8.4648	6.0761	1.70395	1.50941e-07	up
Streb.11G013100	Chr11	81047440	81056702	22.3665	14.6441	18.8839	34.1508	37.9705	46.5209	1.08102	1.65799e-05	up
Streb.11G013080	Chr11	80988640	80992366	115.318	16.1062	53.8638	5.803	6.0226	13.8358	-2.84479	9.96149e-06	down
Streb.11G013050	Chr11	80951246	80951959	3.9252	2.6362	2.7054	65.5696	52.2508	55.3435	4.21816	1.2771e-53	up
Streb.11G013020	Chr11	80936997	80938907	10.5791	11.9984	10.6569	20.2301	25.5139	24.8687	1.07303	2.45894e-05	up
Streb.11G012960	Chr11	80689994	80693916	17.198	16.0713	16.7414	7.4199	7.1021	6.8378	-1.23775	1.35915e-09	down
Streb.11G012920	Chr11	80603918	80605124	79.6675	127.989	80.0741	27.7097	28.26	32.1882	-1.73154	8.58891e-09	down
Streb.11G012900	Chr11	80555498	80566832	0.0313	0	0.0292	2.9778	1.9697	3	7.058	2.30296e-09	up
Streb.11G012890	Chr11	80548215	80554101	3.2032	4.9099	3.8921	0.985	0.581	1.1578	-2.15904	3.77083e-07	down
Streb.11G012790	Chr11	80125495	80126653	0.2103	0	1.3725	5.1887	2.6431	3.1978	2.84651	0.00833596	up
Streb.11G012530	Chr11	79115613	79120521	9.1947	12.3701	8.5532	4.8997	4.6888	5.2308	-1.04466	0.000235337	down
Streb.11G012430	Chr11	78875142	78878964	3.5367	3.4027	4.6836	1.6175	1.3609	1.675	-1.32494	2.28754e-05	down
Streb.11G012420	Chr11	78773379	78776457	30.7968	31.7958	74.417	11.9617	10.2728	10.1502	-2.06919	4.77731e-08	down
Streb.11G012390	Chr11	78622429	78628708	3.055	2.6498	3.4962	0.8967	1.3091	1.1801	-1.44611	7.94262e-05	down
Streb.11G012170	Chr11	78177413	78180323	12.8172	13.3241	14.8323	33.6364	29.0089	40.7508	1.3264	2.96248e-09	up
Streb.11G011960	Chr11	77664358	77664696	7.7281	11.9214	9.2174	0	1.4523	1.1254	-3.49855	7.71004e-06	down
Streb.11G011870	Chr11	77101579	77103327	13.0629	17.5264	14.1795	6.2133	5.0396	6.9385	-1.31692	8.34716e-05	down
Streb.11G011840	Chr11	77035901	77038058	2.5448	2.7885	4.4669	6.145	9.1395	9.1732	1.31779	0.00106936	up
Streb.11G011740	Chr11	76510271	76529674	2.0703	4.1207	2.8498	0.4547	0	0.2646	-3.68203	8.46996e-05	down
Streb.11G011700	Chr11	76404931	76405940	3.3781	4.1658	3.4875	13.8559	13.8652	8.9041	1.71473	3.37336e-07	up
Streb.11G011580	Chr11	76212488	76218848	1.4014	3.1228	2.2402	1.3851	0.2996	0.2388	-1.84046	0.0237671	down
Streb.11G011570	Chr11	76208024	76210049	5.1754	4.6134	3.7875	1.2389	1.4117	1.1721	-1.84322	3.54765e-08	down
Streb.11G011500	Chr11	76072052	76072997	64.0175	270.836	145.876	21.7443	34.0011	82.7928	-1.82781	0.00492678	down
Streb.11G011470	Chr11	75943765	75951189	3.6323	2.5524	5.5097	23.9464	20.1764	15.5973	2.35805	6.14103e-12	up
Streb.11G011410	Chr11	75799380	75801462	19.363	28.438	16.6921	6.2597	6.7754	7.9283	-1.64706	2.48511e-07	down
Streb.11G011390	Chr11	75728344	75732736	10.9167	4.0035	10.1013	45.0707	46.1607	45.0893	2.45425	1.41948e-11	up
Streb.11G011340	Chr11	75425599	75430498	3.3537	1.9046	3.3358	16.9123	12.5966	12.7509	2.29936	1.26654e-14	up
Streb.11G011320	Chr11	75166869	75174949	44.0962	52.6272	65.3174	0.6939	0.6331	0.5467	-6.44155	7.52218e-88	down
Streb.11G011190	Chr11	74521695	74526664	3.201	3.5388	4.5769	8.8585	6.9935	7.2067	1.01967	0.00110391	up
Streb.11G011140	Chr11	74122651	74125058	1.3293	2.55	2.0659	6.2674	5.4371	6.8047	1.61796	0.000149646	up
Streb.11G011130	Chr11	74021298	74024507	5.201	4.1473	4.2065	16.1068	18.8218	16.4271	1.9128	1.07792e-14	up
Streb.11G011110	Chr11	73968698	73974178	1.7933	0.9005	1.1002	5.3982	6.1016	3.7996	2.00908	4.11774e-06	up
Streb.11G011040	Chr11	73614968	73618872	27.3525	27.7506	25.7456	8.9165	7.663	10.3028	-1.60183	3.82103e-12	down
Streb.11G010970	Chr11	73389510	73392696	39.4755	22.0295	27.5219	7.1955	5.7731	7.2609	-2.1435	9.59612e-13	down
Streb.11G010930	Chr11	73270813	73272167	17.9472	26.3931	38.0955	12.6347	9.1171	8.8727	-1.43232	0.000809817	down
Streb.11G010790	Chr11	72648072	72649200	5.2536	33.5587	17.7678	1.953	1.3376	4.6998	-2.85865	9.61293e-05	down
Streb.11G010600	Chr11	71498304	71501000	23.5421	20.1043	23.3757	1.7092	0.5871	0.585	-4.55392	1.73792e-24	down
Streb.11G010460	Chr11	70902115	70903562	18.8921	5.3144	12.2415	49.3713	45.7113	40.2003	1.89716	1.20051e-05	up
Streb.11G010450	Chr11	70864567	70867392	34.1186	31.1604	28.5688	47.2904	66.6588	77.1619	1.01319	0.000350426	up
Streb.11G010350	Chr11	70302802	70312880	60.6877	50.4717	40.0771	9.299	9.5095	11.5466	-2.33293	1.98025e-19	down
Streb.11G010260	Chr11	69963266	69969539	41.4342	59.9661	40.143	0.5651	0.65	0.6477	-6.26969	7.41997e-62	down
Streb.11G010140	Chr11	69364019	69364685	21.4065	10.7231	14.5871	0	0.2464	0	-7.45458	7.57668e-08	down
Streb.11G010120	Chr11	69338966	69342510	3.4333	3.3312	3.5271	1.5567	1.0449	1.1973	-1.44899	0.000662591	down
Streb.11G010080	Chr11	69278176	69280410	5.7205	5.6522	5.3343	0.7173	0.5984	0.7453	-3.03186	3.75841e-14	down
Streb.11G009990	Chr11	69060367	69065415	343.786	455.802	353.401	58.8523	62.0549	61.8972	-2.67586	3.15046e-35	down
Streb.11G009860	Chr11	68261637	68262112	15.4875	9.1881	14.9194	2.2434	2.5283	2.5191	-2.44043	1.50422e-09	down
Streb.11G009830	Chr11	67989727	67997336	22.1747	22.2688	12.1804	3.414	2.4852	6.1487	-2.25717	3.24205e-07	down
Streb.11G009810	Chr11	67804605	67818278	1.5222	0.9446	0.9001	4.6236	5.6002	5.3474	2.20312	1.2114e-09	up
Streb.11G009790	Chr11	67727614	67734341	8.8252	7.0047	7.4858	53.7994	46.1581	45.943	2.63696	1.09374e-36	up
Streb.11G009760	Chr11	67634017	67640222	3.5685	6.0082	4.3062	14.8615	14.4648	9.7177	1.46972	5.18865e-05	up
Streb.11G009720	Chr11	67479113	67484522	5.2814	3.4203	3.8909	17.8728	17.553	10.7807	1.86815	6.17198e-09	up
Streb.11G009710	Chr11	67428272	67440783	3.5269	2.0794	3.3892	0.149	0.5801	0.2649	-3.17478	6.12243e-09	down
Streb.11G009600	Chr11	66765208	66771906	42.2533	37.8539	36.183	14.4839	14.6309	14.1147	-1.44005	5.07445e-16	down
Streb.11G009560	Chr11	66345133	66347223	20.3497	138.71	88.3439	1.7014	2.5392	3.1349	-5.09685	4.85835e-17	down
Streb.11G009450	Chr11	65529452	65541586	3.6106	1.8083	4.0562	15.657	13.6309	9.9953	2.05829	9.85541e-09	up
Streb.11G009400	Chr11	65413457	65426318	7.4022	8.925	8.2299	2.7904	1.8852	1.369	-2.03796	7.6353e-09	down
Streb.11G009390	Chr11	65355479	65361650	41.0553	43.1747	37.2118	0.303	0.2949	0.5387	-6.75214	1.3878e-66	down
Streb.11G009350	Chr11	65161266	65167514	11.597	13.6939	9.4819	6.3567	5.0804	4.7362	-1.1255	0.000153569	down
Streb.11G009330	Chr11	65065405	65069592	2045.79	2169.32	1871.34	4190.2	4437.44	4076.91	1.04621	1.34018e-08	up
Streb.11G009160	Chr11	63993789	63994469	9.5728	17.5595	23.6929	3.8789	2.6508	4.4019	-2.22134	5.34266e-07	down
Streb.11G009020	Chr11	63476562	63477463	32.9622	10.9863	27.5877	53.8348	55.1269	38.7932	1.05416	0.0164022	up
Streb.11G008870	Chr11	61854167	61857063	9.8034	12.1962	9.6018	5.5535	4.9917	3.1195	-1.22818	0.000261584	down
Streb.11G008680	Chr11	59814129	59815957	4.7785	1.7879	6.4873	0.4538	0.5048	1.5088	-2.38497	0.00127933	down
Streb.11G008670	Chr11	59808279	59812854	1.8892	0.9809	2.0762	8.9625	6.4819	2.2936	1.84691	0.00370444	up
Streb.11G008230	Chr11	54988126	54989296	1.6633	8.5085	3.619	1.0797	1.9359	2.0942	-1.47247	0.0493717	down
Streb.11G008220	Chr11	54966477	54971068	0	0	0.1631	6.7228	6.0199	6.311	6.84603	1.26956e-12	up
Streb.11G008160	Chr11	54363740	54369899	24.3867	18.4291	20.5421	50.5035	46.674	44.0321	1.14793	1.40951e-08	up
Streb.11G008100	Chr11	53426056	53429929	5.4254	7.3948	5.6403	4.3961	2.6002	2.0988	-1.04165	0.0137472	down
Streb.11G008010	Chr11	52674390	52681213	4.5646	3.0165	2.7086	1.8689	1.578	1.6596	-1.02275	0.00529139	down
Streb.11G007990	Chr11	52270531	52275807	4.0805	3.1964	3.7263	1.0384	1.1117	0.579	-2.01947	8.31018e-08	down
Streb.11G007980	Chr11	52264114	52267012	3.079	2.8968	2.6679	1.1814	0.7829	0.4631	-1.84729	3.17797e-05	down
Streb.11G007840	Chr11	51137339	51138733	3.3096	1.4581	0.3741	0	0	0	-7.70562	2.51898e-06	down
Streb.11G007600	Chr11	48738378	48756198	1.3847	1.0695	1.388	4.6942	4.6311	3.7471	1.76147	5.97137e-08	up
Streb.11G007320	Chr11	47045108	47047348	2.5305	8.1951	9.1966	6.5839	39.4976	44.346	2.17326	0.00295888	up
Streb.11G007150	Chr11	46062663	46066654	1.773	4.1741	5.1102	1.4868	1.8089	1.0814	-1.34574	0.0342878	down
Streb.11G007070	Chr11	45926619	45927495	2.4129	0.7308	2.0625	8.9034	6.8604	13.6709	2.50982	9.71199e-05	up
Streb.11G007020	Chr11	45466542	45473349	3.0358	2.9805	3.9698	1.6738	2.0991	1.1706	-1.01911	0.00287014	down
Streb.11G006970	Chr11	43369774	43372608	0	0.0618	1.3316	5.4572	10.9283	6.3263	4.07904	0.0243044	up
Streb.11G006860	Chr11	42057005	42060393	0.0575	0	0.2145	1.4588	0.9293	1.389	3.81573	1.05577e-05	up
Streb.11G006760	Chr11	41385708	41387960	4.5766	3.713	4.1914	3.3548	1.5409	1.3525	-1.00802	0.0414085	down
Streb.11G006660	Chr11	40915015	40917237	0.3727	0.1232	0.1264	1.5004	1.8254	1.8794	3.07126	1.01187e-06	up
Streb.11G006600	Chr11	40432530	40433305	8.7935	18.4775	17.8639	5.1422	8.8821	8.7094	-1.0031	0.0284077	down
Streb.11G006520	Chr11	40104400	40105339	9.5062	3.3374	3.4249	0.2657	0	0.2577	-4.9695	9.61742e-09	down
Streb.11G006510	Chr11	40084618	40089510	3.0703	2.9061	4.0261	0	0	0.0286	-8.33268	2.64634e-10	down
Streb.11G006500	Chr11	40082066	40083952	409.511	603.065	611.531	107.522	136.73	107.515	-2.21876	8.14413e-19	down
Streb.11G006440	Chr11	39623321	39623529	0	0	0	20.6076	21.5771	29.6743	8.65749	1.20492e-10	up
Streb.11G006430	Chr11	39543292	39548589	69.2046	83.8032	64.9155	16.6935	29.5166	19.3717	-1.75072	8.18617e-09	down
Streb.11G006350	Chr11	39025201	39029452	4.1033	3.2565	7.2167	11.4992	12.2649	8.7355	1.16384	0.00254358	up
Streb.11G006300	Chr11	38915215	38920097	3.0219	2.7164	4.6056	9.3221	9.3067	7.9358	1.36089	2.57555e-06	up
Streb.11G006150	Chr11	38322415	38325158	1.7848	3.391	2.4208	0.0748	0	0	-6.61174	5.71556e-06	down
Streb.11G006010	Chr11	37241009	37244090	15.3989	16.6286	21.0187	7.6172	9.0169	9.6829	-1.01712	0.000591387	down
Streb.11G006000	Chr11	37023015	37024875	0.0988	0.0449	0.0922	2.0512	1.3753	1.0167	4.23917	8.58453e-06	up
Streb.11G005870	Chr11	36205533	36220351	9.9645	8.1813	14.4687	25.0482	18.0531	22.4765	1.01015	0.000557752	up
Streb.11G005780	Chr11	36001820	36004582	8.8204	7.7674	9.2404	0	0	0.0487	-8.93711	5.10655e-12	down
Streb.11G005770	Chr11	35962146	35966543	0.3478	0.5267	0.5406	2.6738	2.186	4.9266	2.77536	5.59622e-06	up
Streb.11G005690	Chr11	35400116	35402278	0.8209	0.8288	0.9355	3.7861	3.7669	3.1821	2.04427	0.000142132	up
Streb.11G005660	Chr11	35340591	35342865	1.4018	0.6369	1.1671	9.7904	9.574	9.2706	3.16305	2.679e-19	up
Streb.11G005510	Chr11	35047206	35054932	2.6282	2.4846	2.8221	7.3222	8.9145	8.9534	1.65839	2.25195e-12	up
Streb.11G005370	Chr11	34259558	34264378	1.0372	1.0337	1.2792	4.29	4.2957	4.8787	1.99913	1.66606e-10	up
Streb.11G005330	Chr11	34160143	34163990	0.1261	0.2865	0.8234	4.7126	0.8494	2.7647	2.75902	0.00326199	up
Streb.11G005320	Chr11	34088659	34091700	4.2257	2.2351	5.3519	11.287	6.852	7.6734	1.1352	0.0107338	up
Streb.11G005100	Chr11	28334742	28337983	7.385	12.0928	14.5619	2.0579	2.4865	1.5828	-2.48194	2.39072e-09	down
Streb.11G005090	Chr11	28320577	28323070	6.451	1.3433	1.7545	0.3719	0.6838	0.3206	-2.79794	0.000345938	down
Streb.11G005040	Chr11	28121187	28124958	2.7932	3.9379	2.3521	0.812	0.9424	1.0147	-1.73828	2.16948e-06	down
Streb.11G004740	Chr11	19409033	19417806	0.3675	0.5937	0.7616	3.7293	2.8964	2.4841	2.3904	5.2766e-07	up
Streb.11G004700	Chr11	19215991	19218525	7.5023	15.2284	14.0481	1.2837	1.1951	0.4871	-3.64964	7.56524e-14	down
Streb.11G004690	Chr11	19139504	19154327	3.2866	3.9498	4.1852	12.551	9.1065	9.6425	1.44288	1.41674e-07	up
Streb.11G004640	Chr11	19081730	19084829	10.7918	11.7922	7.0061	21.1074	20.912	22.7303	1.10725	0.000584002	up
Streb.11G004410	Chr11	17168183	17171484	5.0006	1.8083	2.2839	6.7311	7.5594	8.0797	1.29599	0.00634502	up
Streb.11G004390	Chr11	17149071	17150579	2.7078	1.94	1.6024	3.3625	4.7689	4.8914	1.04809	0.0152669	up
Streb.11G004330	Chr11	17015316	17017454	2.0929	1.0565	1.6625	3.8612	3.967	2.8431	1.14966	0.0268515	up
Streb.11G004310	Chr11	16973505	16975194	16.5232	11.3822	16.1803	8.4079	5.4265	5.5376	-1.1898	0.000140838	down
Streb.11G004140	Chr11	15644541	15644894	0	0	0	3.334	3.7086	3.0793	6.80522	6.77329e-06	up
Streb.11G003980	Chr11	14875675	14879831	0.3838	1.2642	1.1184	5.8858	5.9871	5.8366	2.65609	1.32884e-08	up
Streb.11G003920	Chr11	14682599	14699137	3.6592	2.0504	3.3553	0	0.1643	0	-5.77626	7.35416e-08	down
Streb.11G003880	Chr11	14561351	14569748	13.408	14.9855	25.2058	4.2053	5.5617	4.1502	-1.94283	6.92342e-10	down
Streb.11G003730	Chr11	13516590	13519384	11.2465	6.6787	8.4229	20.3407	20.0363	14.7747	1.06057	0.000521036	up
Streb.11G003630	Chr11	12834300	12838269	0	0	0	1.4023	1.1134	0.8589	7.32501	4.81676e-07	up
Streb.11G003620	Chr11	12790118	12793987	14.6484	16.8426	14.0411	0.9059	0.4409	0.9151	-4.34883	1.47305e-35	down
Streb.11G003510	Chr11	12271723	12273007	2.8437	17.5063	27.4453	3.0823	0.6383	1.8444	-3.10156	0.000125185	down
Streb.11G003460	Chr11	11976192	11977522	10.4819	12.7655	3.326	2.9545	3.0063	4.7536	-1.34778	0.0308605	down
Streb.11G003450	Chr11	11947445	11948755	6.4597	3.5049	2.5568	1.7577	1.2518	2.0787	-1.31349	0.0139352	down
Streb.11G003430	Chr11	11841760	11844541	12.8622	13.357	5.4559	2.9885	2.6917	3.9796	-1.7428	0.000188633	down
Streb.11G003370	Chr11	11244817	11246216	3.1769	9.095	5.0726	1.4051	1.2894	1.5573	-2.05932	5.72005e-05	down
Streb.11G003280	Chr11	10937452	10940578	5.1122	5.5361	5.0936	14.0829	13.707	10.6502	1.27443	1.02883e-05	up
Streb.11G003220	Chr11	10664805	10670218	24.3422	21.0289	20.8567	0.1627	0.095	0.0631	-7.70739	1.70679e-48	down
Streb.11G003150	Chr11	10612169	10615261	4.6508	5.6629	8.934	0.6435	0.6264	0.3745	-3.55064	8.27038e-15	down
Streb.11G003110	Chr11	10561572	10567096	27.0366	9.3877	11.0713	7.3592	6.1154	8.9442	-1.08975	0.0223453	down
Streb.11G003090	Chr11	10474329	10475245	3.3885	55.3007	40.147	0.7968	1.3124	6.7164	-3.51022	0.0165277	down
Streb.11G002980	Chr11	10146381	10150213	2.072	3.5252	3.8232	7.7675	7.7581	7.1778	1.2567	0.00025231	up
Streb.11G002930	Chr11	10086472	10087755	1.2776	1.4511	1.5637	4.7142	4.7318	4.0003	1.6359	0.000174794	up
Streb.11G002910	Chr11	10076542	10082070	2.2248	2.3948	2.2981	19.0078	21.0512	22.812	3.17189	7.78914e-45	up
Streb.11G002860	Chr11	9535605	9542485	4.1737	4.9719	5.0785	1.0799	1.5995	0.8424	-2.02538	7.17968e-09	down
Streb.11G002650	Chr11	8408400	8415685	0.0813	0.037	0.0379	9.5297	10.9551	9.3872	7.5905	5.11408e-21	up
Streb.11G002640	Chr11	8395005	8396019	0.8404	0.9272	1.0075	4.9835	2.6947	1.7183	1.74781	0.00432239	up
Streb.11G002600	Chr11	8339719	8346864	0.7337	0.7536	3.3612	9.7692	5.9571	3.3958	2.00536	0.00386854	up
Streb.11G002540	Chr11	8164283	8171438	4.4117	2.7096	2.495	1.1116	1.5404	1.7906	-1.1246	0.0056329	down
Streb.11G002520	Chr11	8062963	8064230	2.0309	1.8454	1.3773	7.664	8.7855	2.1471	1.80827	0.0223229	up
Streb.11G002450	Chr11	7890873	7895488	44.4533	37.0198	34.0965	7.9189	5.5411	10.7928	-2.26547	4.50349e-13	down
Streb.11G002280	Chr11	7478953	7483732	0.1655	0.9322	0.2777	0.6716	0.2377	8.3488	2.70212	0.0336824	up
Streb.11G002260	Chr11	7397218	7398148	1.4506	0.9886	1.0145	4.8508	3.9073	6.4886	2.13735	0.00168888	up
Streb.11G002120	Chr11	6919699	6923785	1.6857	0.6565	0.6175	3.3877	5.6216	3.2853	2.05139	0.000546698	up
Streb.11G002110	Chr11	6904919	6906144	329.577	248.086	101.253	66.1503	82.5444	65.7069	-1.69021	0.000160948	down
Streb.11G002030	Chr11	6676966	6678101	0.0566	0	0.0528	1.4612	1.5237	1.8725	5.4966	1.85232e-05	up
Streb.11G001750	Chr11	5351476	5353394	1.0627	0.3678	4.1524	20.9592	16.9468	12.8564	3.22124	3.56583e-06	up
Streb.11G001740	Chr11	5330626	5331767	1.4531	1.7919	0.7743	4.883	4.2867	4.1783	1.70694	0.00263664	up
Streb.11G001700	Chr11	5190576	5196439	2.0939	5.2206	3.1907	1.3191	0.9858	1.3706	-1.54315	0.00133549	down
Streb.11G001610	Chr11	4990127	4991091	7.3869	4.9337	11.7158	4.4263	2.8343	3.9536	-1.09105	0.0145029	down
Streb.11G001340	Chr11	3621118	3628022	22.1425	35.8877	36.0888	11.0587	15.2852	12.9526	-1.27225	2.00824e-05	down
Streb.11G001290	Chr11	3540220	3541585	9.3768	9.9334	8.7437	3.3755	3.2854	4.542	-1.33844	4.35306e-06	down
Streb.11G001160	Chr11	3310313	3316585	7.0541	6.2045	9.738	0	0	0	-10.8414	2.47367e-17	down
Streb.11G001070	Chr11	3009450	3028401	10.4426	13.1452	14.6374	5.6141	6.2705	6.575	-1.05943	2.04295e-05	down
Streb.11G001030	Chr11	2853395	2858834	7.8043	6.7216	5.313	2.4513	2.8157	4.5188	-1.03517	0.00570383	down
Streb.11G001000	Chr11	2616111	2622128	5.3153	5.774	9.8943	2.5253	1.7582	2.8602	-1.55198	1.27271e-05	down
Streb.11G000830	Chr11	2052478	2054222	12.6488	45.6992	16.7291	5.8573	6.2892	8.6557	-1.8943	0.000555725	down
Streb.11G000750	Chr11	1791062	1795457	6.366	6.7713	7.752	2.1417	2.1854	1.809	-1.7763	9.53512e-11	down
Streb.11G000720	Chr11	1753625	1757338	9.0014	5.0741	7.2279	38.6985	30.7062	20.0817	2.06755	1.23317e-09	up
Streb.11G000200	Chr11	412061	412779	46.3513	110.106	76.2511	36.817	36.519	42.1476	-1.03493	0.00802935	down
Streb.11G000190	Chr11	390202	391552	10.9337	5.5611	4.9375	37.9335	41.1812	33.4036	2.38214	5.5938e-11	up
Streb.11G000160	Chr11	351126	352003	36.7777	31.3377	16.3062	6.7213	5.1712	6.5802	-2.21663	1.78768e-08	down
Streb.11G000070	Chr11	147071	149857	18.053	11.0637	21.7252	3.9312	4.4149	4.9435	-1.93052	6.01646e-11	down
Streb.11G000040	Chr11	52774	54465	37.6245	25.4952	34.3868	95.5443	89.2513	75.8751	1.41461	3.7392e-10	up
novel.2011	Chr11	118535321	118535851	2.9752	0.1175	0.7237	6.2049	6.62	6.1331	2.32524	0.0123863	up
novel.2005	Chr11	118523584	118528057	7.1138	5.3172	6.0986	2.7872	2.2664	2.395	-1.32257	5.91021e-06	down
novel.1987	Chr11	115475701	115477720	2.2929	2.4803	3.869	10.5757	7.9407	8.7909	1.65509	4.5195e-05	up
novel.1986	Chr11	115171765	115172002	1.024	0.2326	0	27.629	27.8109	26.3359	6.05978	8.6363e-15	up
novel.1983	Chr11	114391375	114393225	4.8715	2.4226	5.9852	0.0304	0.1478	0.0294	-5.98515	1.82439e-15	down
novel.1977	Chr11	113521608	113525249	4.3428	2.4137	3.3419	0.4667	0.9086	0.8298	-2.1962	4.4461e-06	down
novel.1974	Chr11	113220184	113220991	0	0.3426	1.1953	2.991	5.1453	10.1183	3.58366	0.000150226	up
novel.1972	Chr11	113216941	113217397	13.1984	19.019	35.1818	133.681	123.649	215.272	2.81487	3.24516e-12	up
novel.1966	Chr11	112511021	112513097	3.5914	7.7685	3.26	0.2932	0.4566	0.4833	-3.6021	2.59595e-11	down
novel.1964	Chr11	112440676	112441137	9.3631	6.9501	10.8215	1.2165	0.9472	1.0618	-3.07447	4.3935e-10	down
novel.1951	Chr11	110571159	110571520	0	0	0.3139	15.6808	20.4001	23.9395	7.55583	8.60584e-11	up
novel.1946	Chr11	109515637	109517011	4.9748	5.1585	3.4383	0.054	0	0.0524	-7.02139	3.68912e-09	down
novel.1936	Chr11	108241466	108242009	1.12	2.2389	3.5508	0.7232	0.1006	0.1002	-2.91161	0.00856432	down
novel.1924	Chr11	107323782	107324519	5.0772	6.8578	4.6065	1.8987	2.5873	3.0689	-1.15079	0.0361256	down
novel.1921	Chr11	107194191	107196625	2.6472	4.9235	2.5842	1.0683	1.7083	1.1841	-1.38743	0.00670138	down
novel.1917	Chr11	106946859	106953113	6.836	8.9486	5.4184	1.5568	2.2057	2.6564	-1.74758	1.50107e-06	down
novel.1915	Chr11	107082122	107083255	0.18	0.4089	0.1678	3.4867	3.232	2.5763	3.58757	3.02757e-06	up
novel.1908	Chr11	105820138	105880362	3.1591	7.1081	3.9278	1.804	1.4857	2.2878	-1.37711	0.0438287	down
novel.1907	Chr11	105778560	105779774	1.7361	1.0845	0.7083	4.3541	2.7278	4.9505	1.75694	0.00104542	up
novel.1906	Chr11	105744644	105765324	4.1946	2.7633	2.2491	0	0	0	-7.47129	3.28817e-07	down
novel.1885	Chr11	104965754	104966700	0	0	0	1.8398	0.8665	2.5899	7.29041	1.67719e-06	up
novel.1884	Chr11	104962506	104963957	0.0586	0.4263	0.0547	3.5701	3.4748	4.5638	4.37104	5.80745e-09	up
novel.1882	Chr11	106501321	106502053	0.2774	0	0	3.1555	3.4033	4.3008	5.34829	9.79169e-07	up
novel.1881	Chr11	106322006	106325155	0	0	0	3.7047	3.4829	4.0827	8.87533	1.94484e-11	up
novel.1880	Chr11	105914284	105915326	0	0	0	3.772	3.4615	1.6722	8.17884	6.76966e-09	up
novel.1879	Chr11	105911147	105913241	0	0	0	4.3773	4.4709	4.2974	8.73707	4.62513e-11	up
novel.1863	Chr11	102495185	102495977	2.0487	1.0522	1.2459	2.8759	3.119	4.4623	1.26448	0.0288677	up
novel.1850	Chr11	99697091	99697683	0	0	0	1.4216	2.3062	2.5735	6.86652	7.07472e-06	up
novel.1841	Chr11	98813973	98816125	4.5759	1.2147	1.8698	0.3794	0.1385	0.23	-3.36071	2.42053e-05	down
novel.1839	Chr11	98673397	98674708	7.2381	11.7814	9.8601	4.4707	4.0688	5.4053	-1.06797	0.003048	down
novel.1836	Chr11	98633865	98640832	4.881	3.2872	1.0709	0.053	0	0.1027	-5.91677	4.72693e-07	down
novel.1833	Chr11	98518248	98520574	2.2032	1.6939	1.4223	4.3774	4.7931	2.9564	1.17758	0.0224405	up
novel.1823	Chr11	97862643	97863998	0.8696	1.4816	0.9629	2.3063	3.855	2.2366	1.3181	0.0169004	up
novel.1808	Chr11	97203668	97205791	4.0218	2.5659	3.4311	15.7872	11.4476	9.7219	1.87942	3.97428e-07	up
novel.1806	Chr11	97134154	97134967	3.7882	5.1632	5.7402	0.728	0.2834	0.2824	-3.52176	9.44946e-06	down
novel.1802	Chr11	97039551	97040528	2.8846	2.3828	2.5268	5.3219	5.8862	7.7416	1.27387	0.00168641	up
novel.1797	Chr11	97388637	97390999	11.6939	6.429	7.2391	3.1727	2.6469	3.9559	-1.38181	0.00191759	down
novel.1788	Chr11	96417215	96420391	27.8877	18.2569	21.2021	0.0428	0.2083	0.0415	-7.84814	1.48537e-34	down
novel.1786	Chr11	96349802	96350772	5.637	3.1575	2.8082	2.3507	1.5253	1.3125	-1.17292	0.0420022	down
novel.1780	Chr11	96863856	96864409	3.5192	1.1992	3.4867	0	0	0	-7.21222	2.82139e-06	down
novel.1775	Chr11	95850371	95850753	13.8396	12.2864	12.312	2.4946	4.142	4.9808	-1.73517	4.4408e-05	down
novel.1766	Chr11	93908437	93913447	0.8501	0.4998	1.0104	10.81	9.5636	11.5569	3.7612	6.59469e-40	up
novel.1758	Chr11	93401629	93402507	2.4953	5.1645	3.2317	1.4706	1.5558	1.6122	-1.25752	0.0194785	down
novel.1756	Chr11	93284205	93287352	1.2498	1.8927	2.8164	4.8036	5.143	6.4287	1.45207	0.00445984	up
novel.1749	Chr11	92277955	92278699	4.9068	5.4246	2.364	1.2825	1.6888	1.4632	-1.54476	0.00749566	down
novel.1737	Chr11	90464400	90467098	3.1938	2.1932	1.9324	1.147	1.0726	1.4613	-1.00329	0.0133145	down
novel.1731	Chr11	89453511	89453930	1.2326	0.96	0.9852	5.5228	5.3754	5.5134	2.36206	0.000164942	up
novel.1723	Chr11	88218115	88221571	0.1735	0.1182	0	1.7601	1.7131	1.5129	4.091	8.98496e-07	up
novel.1716	Chr11	87063118	87063535	12.535	4.1057	5.9803	19.765	13.3484	18.7764	1.19686	0.022664	up
novel.1715	Chr11	87045847	87047961	1.3827	0.9423	0.8059	5.6335	4.2934	4.8706	2.23111	2.01964e-10	up
novel.1709	Chr11	85417647	85419890	6.2797	3.5208	3.8	1.0476	0.6598	0.6574	-2.53328	1.10117e-06	down
novel.1705	Chr11	84248515	84250738	0.1294	0.2351	0.1809	3.8184	3.4842	2.7194	4.17728	2.02326e-09	up
novel.1688	Chr11	82407308	82408633	4.7785	3.7158	3.3419	0.0848	0.165	0.1233	-4.9967	1.61698e-14	down
novel.1686	Chr11	82080846	82081355	0.1195	0.2171	0.3342	2.8652	3.5396	3.5267	3.87132	1.11431e-05	up
novel.1685	Chr11	81644141	81644919	19.318	10.8022	6.8555	2.8859	1.8258	2.3789	-2.40065	1.72165e-06	down
novel.1684	Chr11	81505753	81506586	0.8766	2.0578	1.0218	6.1324	5.9031	5.4896	2.11557	1.72619e-05	up
novel.1680	Chr11	81034527	81037019	0	0	0	1.9098	0.4868	1.3229	7.16382	5.32607e-06	up
novel.1679	Chr11	79285170	79287125	0.218	0.0849	0.0871	1.2643	1.65	1.3097	3.44379	2.40892e-07	up
novel.1663	Chr11	75815172	75816270	13.9878	8.4516	9.4128	1.7958	1.0358	2.0641	-2.70973	1.22579e-10	down
novel.1662	Chr11	75712585	75715210	0.8151	2.5304	1.7734	4.4486	3.781	5.7117	1.41924	0.0121277	up
novel.1652	Chr11	74167269	74171279	0	0	0	1.118	1.3354	1.7741	7.18966	1.02829e-06	up
novel.1650	Chr11	73826502	73827461	9.3293	8.5925	8.1077	0.5269	0.2279	0.2271	-4.74698	1.83292e-21	down
novel.1646	Chr11	73681475	73682741	24.95	16.1845	18.1248	6.7808	8.9478	9.8006	-1.22211	9.26779e-05	down
novel.1633	Chr11	70379067	70380500	0.7244	0.7899	1.0133	2.9404	3.2522	3.2404	1.89134	0.000174794	up
novel.1632	Chr11	69829330	69831487	1.2593	3.5963	2.2927	0.6638	1.0768	1.0193	-1.39956	0.0377557	down
novel.1618	Chr11	65833778	65834699	0	0	0	2.9259	3.6785	7.0347	8.61721	6.4031e-10	up
novel.1615	Chr11	64943962	64944172	2.0212	0.7871	2.6926	11.9863	7.7776	5.4246	2.20442	0.00398413	up
novel.1612	Chr11	64520157	64520924	0	0	0	2.4146	2.1071	1.6149	7.0139	2.50444e-06	up
novel.1611	Chr11	63825125	63826605	3.579	4.5978	2.34	0.759	1.0342	1.7665	-1.58889	0.00324741	down
novel.1608	Chr11	63560834	63563828	6.3292	4.8797	3.8154	0.1769	0.0574	0.1716	-5.22794	1.21825e-12	down
novel.1603	Chr11	62433313	62435786	2.6618	6.3155	2.2063	0.8185	0.5311	1.1906	-2.17765	0.011403	down
novel.1597	Chr11	59256909	59257183	14.1792	105.689	32.0219	15.328	8.1556	20.8106	-1.82896	0.0183013	down
novel.1594	Chr11	56693860	56696333	0	0	0	2.1632	2.4174	1.9036	8.14936	2.39111e-09	up
novel.1585	Chr11	54992143	55032027	1.075	2.0476	1.735	4.1575	3.434	3.8654	1.2191	0.000733796	up
novel.1575	Chr11	51521420	51522943	5.9516	4.9811	6.1341	24.1762	29.1559	28.8632	2.26185	6.79257e-25	up
novel.1566	Chr11	50445904	50448390	0.4426	0.5362	0.0688	3.4701	3.1126	4.8169	3.41713	1.29523e-06	up
novel.1565	Chr11	49789810	49792037	0.4486	1.4676	1.1714	9.1877	11.6817	11.7998	3.37711	1.09321e-12	up
novel.1557	Chr11	47107731	47120457	145.217	567.451	171.404	94.262	62.0049	125.676	-1.69649	0.00443684	down
novel.1549	Chr11	45108460	45110801	1.9125	3.4756	1.5286	0	0	0	-7.28196	1.67559e-06	down
novel.1546	Chr11	44698046	44698596	2.1009	0.5024	3.815	0	0	0	-6.83335	6.82361e-05	down
novel.1540	Chr11	42831022	42832180	0.3401	3.9654	3.171	0	0	0	-8.0684	8.02939e-07	down
novel.1536	Chr11	42054392	42056408	0	0	0	2.0376	1.3772	1.0978	7.12693	1.79068e-06	up
novel.1534	Chr11	40911129	40912539	0	0.8963	0.7783	2.5197	2.9293	3.1901	2.33999	0.0109114	up
novel.1528	Chr11	39722143	39723324	3.1442	2.6229	3.7971	0.3804	0	0.1844	-4.09194	2.22084e-08	down
novel.1527	Chr11	39057503	39060949	3.0996	3.2708	2.4242	0.9224	1.7057	0.805	-1.37477	0.0035161	down
novel.1525	Chr11	38886426	38886773	3.5015	3.3408	2.6121	0	0	0	-6.77305	1.08909e-05	down
novel.1520	Chr11	37392429	37394842	4.0473	5.7862	6.4412	0.4978	0.3392	0.3862	-3.74581	1.18234e-14	down
novel.1516	Chr11	37027627	37027827	0	0	0	5.8719	5.7152	5.1521	6.71425	1.08354e-05	up
novel.1507	Chr11	35938443	35939641	0	0	0	3.0656	1.5913	2.0811	6.85298	8.07893e-06	up
novel.1503	Chr11	34503816	34505333	9.9102	3.602	6.3483	0	0	0.0771	-7.88718	1.42386e-08	down
novel.1497	Chr11	33745116	33746711	0.0382	0.0347	0.1424	0.6691	0.9597	1.4343	3.82989	7.35292e-05	up
novel.1495	Chr11	30936449	30939673	0	0	0	0.1979	0.6879	0.8773	6.77478	4.25378e-05	up
novel.1494	Chr11	31247768	31248395	12.1222	5.8651	4.9913	0	0	0	-8.2027	9.79227e-09	down
novel.1488	Chr11	28324788	28329969	2.211	3.1475	2.749	0.7705	0.7941	0.8351	-1.77242	7.62119e-07	down
novel.1486	Chr11	27880070	27884076	5.249	4.145	3.9623	2.0752	1.9637	2.4038	-1.06226	0.0069309	down
novel.1483	Chr11	27711332	27713658	5.3201	2.7813	4.0775	0.1345	1.3087	0.5868	-2.58367	0.000680711	down
novel.1482	Chr11	27725756	27727500	3.5613	3.2043	3.5162	1.5782	1.5047	1.8428	-1.07028	0.000964574	down
novel.1479	Chr11	27304148	27304459	0	0	0	3.2425	0.3507	3.8432	6.17778	0.00134985	up
novel.1475	Chr11	25708849	25710795	2.5599	2.7913	4.7742	0	0	0	-7.62816	1.20083e-07	down
novel.1472	Chr11	21802167	21804045	0	0	0	2.1076	2.6374	1.6546	6.80542	8.25228e-06	up
novel.1471	Chr11	21059779	21061184	0	0	0.2939	3.1977	2.8294	2.4433	4.8406	3.42755e-05	up
novel.1463	Chr11	18881096	18881485	6.405	3.8327	1.8938	0	0	0	-7.30116	2.53184e-06	down
novel.1455	Chr11	16524936	16542312	5.2819	1.5626	2.6345	0.1133	0.5514	0.5494	-2.95894	0.00175299	down
novel.1447	Chr11	14053567	14053910	15.5857	45.7051	12.7169	5.5549	3.3394	11.7247	-1.8901	0.00878107	down
novel.1444	Chr11	13121916	13124489	4.8674	2.9739	6.9256	0.0387	0	0	-8.49048	2.77803e-10	down
novel.1442	Chr11	12321904	12324201	0.104	0	0	5.5627	5.1964	5.3636	7.343	5.8156e-15	up
novel.1429	Chr11	9177633	9178355	0.4213	0.9954	1.0215	3.9645	4.6909	4.4478	2.40685	9.01006e-06	up
novel.1406	Chr11	4846134	4846885	5.1852	3.0184	1.9643	0	0	0	-7.9899	3.57421e-08	down
novel.1401	Chr11	3438465	3440868	0.2308	0.3495	0.3587	4.6126	2.4174	1.5828	3.18034	4.74203e-05	up
novel.1397	Chr11	1805874	1806175	0	0	0	11.5383	10.1435	6.8581	8.07098	6.13746e-09	up
novel.1391	Chr11	1382958	1385937	0.026	0.0237	0.0486	1.0813	1.146	1.4447	5.21428	1.64081e-08	up
Streb.2G062130	Chr2	179684207	179684744	6.4988	6.9386	7.4236	2.2481	4.8138	1.8895	-1.23004	0.0378164	down
Streb.2G061780	Chr2	179174795	179177706	27.0455	33.735	46.7251	15.6043	15.541	21.3792	-1.03623	0.00058122	down
Streb.2G061760	Chr2	179123537	179124080	1.008	0.6106	1.7754	7.8518	10.0556	9.9189	3.04043	9.74977e-10	up
Streb.2G061670	Chr2	179054489	179058004	2.077	1.8873	3.9382	0.6387	0.5595	0.3716	-2.32764	0.00030305	down
Streb.2G061570	Chr2	178934521	178936983	1.4465	4.2585	0.8093	0.2135	0.5195	0.5694	-2.37282	0.00914314	down
Streb.2G061520	Chr2	178808241	178811971	18.5074	13.6718	13.9315	35.0573	35.6755	38.2317	1.23072	2.36225e-08	up
Streb.2G061380	Chr2	178593471	178596509	102.736	59.4243	55.8401	19.456	18.2341	25.4351	-1.79963	3.25751e-08	down
Streb.2G061360	Chr2	178582673	178587183	0.4655	2.4323	6.2945	0.7515	0.3657	1.2494	-1.93864	0.0279235	down
Streb.2G061270	Chr2	178437607	178437921	14.3128	24.4292	19.4787	11.7758	8.1619	9.3435	-1.01154	0.0153579	down
Streb.2G061010	Chr2	178142821	178147068	2.638	2.601	4.3702	13.1769	14.2866	11.9	2.03439	2.22298e-13	up
Streb.2G061000	Chr2	178132037	178133352	5.9748	5.0467	5.0221	28.2565	24.4045	16.7125	2.10185	5.51051e-11	up
Streb.2G060980	Chr2	178048525	178057090	1.4752	1.6143	1.8785	4.0385	5.3976	5.1226	1.54275	2.96786e-09	up
Streb.2G060900	Chr2	178014318	178016764	200.371	191.653	585.174	148.339	167.013	117.047	-1.15697	0.0138658	down
Streb.2G060860	Chr2	177948719	177950873	11.7827	19.2792	15.171	6.3049	5.0448	5.5892	-1.46817	2.16603e-06	down
Streb.2G060820	Chr2	177852022	177855463	10.3761	15.8148	12.7199	3.7788	3.7153	2.2694	-2.01354	6.23168e-10	down
Streb.2G060810	Chr2	177850047	177850737	32.1758	26.7912	36.5064	5.3043	7.3596	4.7062	-2.46206	1.1532e-16	down
Streb.2G060650	Chr2	177482611	177484985	3.2981	1.1278	2.1495	6.6409	6.1771	8.4389	1.69645	9.7968e-05	up
Streb.2G060640	Chr2	177442521	177445024	6.0118	6.243	4.334	14.5866	17.2362	16.541	1.52533	8.89198e-08	up
Streb.2G060530	Chr2	177322313	177323766	5.4175	3.7867	7.4611	18.3754	14.2181	6.5613	1.23624	0.0149682	up
Streb.2G060510	Chr2	177281394	177285195	1.637	0.0465	0.2862	2.2179	5.9249	3.0661	2.51729	0.0145552	up
Streb.2G060470	Chr2	177235817	177236701	117.24	101.589	60.087	191.152	201.441	187.961	1.03519	0.00161689	up
Streb.2G060450	Chr2	177212855	177216481	20.3868	21.3231	20.6025	6.0835	12.1127	6.0793	-1.37226	0.000105426	down
Streb.2G060410	Chr2	177186868	177187901	115.598	203.205	143.726	46.06	54.6118	74.5367	-1.42255	3.10982e-05	down
Streb.2G060360	Chr2	177098016	177103586	0.1373	0.0749	0	0.5068	0.9372	0.7863	3.38732	0.000413544	up
Streb.2G060280	Chr2	177022969	177027091	0.5413	0.2236	0.5048	16.6156	8.4395	4.6667	4.55443	5.33276e-14	up
Streb.2G060260	Chr2	177012779	177017349	11.35	27.1454	22.7152	7.2352	8.2198	5.6515	-1.5548	8.44457e-05	down
Streb.2G060220	Chr2	176974868	176976511	2.2945	22.4956	8.5022	1.671	2.9276	4.5375	-1.91118	0.019824	down
Streb.2G060140	Chr2	176840864	176846513	3.8154	3.0847	3.7539	14.882	15.2401	10.5084	1.92467	2.58436e-13	up
Streb.2G060090	Chr2	176791741	176796312	6.7994	13.4801	12.1545	33.4191	34.7953	27.5044	1.54506	2.48429e-06	up
Streb.2G059930	Chr2	176640957	176648921	3.9178	1.78	4.59	11.7224	8.7488	4.9426	1.31365	0.00986245	up
Streb.2G059680	Chr2	176315115	176316701	0.178	0.0809	0.664	4.4338	4.1157	1.7916	3.50606	3.84432e-06	up
Streb.2G059600	Chr2	176236068	176240320	14.3115	11.8896	11.9155	23.4806	28.5903	25.6516	1.0176	6.07813e-06	up
Streb.2G059470	Chr2	176024983	176026139	9.3732	6.6031	9.5261	2.6717	2.2221	2.0256	-1.88509	2.46444e-09	down
Streb.2G059300	Chr2	175552024	175555627	0	0	0.0655	2.6224	1.7016	1.664	6.49467	1.22707e-07	up
Streb.2G059260	Chr2	175501409	175503768	1.3359	0.7357	1.4345	2.0539	3.3803	3.1869	1.3022	0.00602371	up
Streb.2G059220	Chr2	175422795	175427255	7.6746	5.0056	7.2004	0.4343	0.2536	1.0951	-3.47941	9.30122e-11	down
Streb.2G059060	Chr2	175195675	175197210	21.9746	103.153	63.0269	8.1962	10.7553	27.4293	-2.04974	0.00151087	down
Streb.2G058960	Chr2	175095973	175102458	3.6254	4.0522	7.8383	10.8025	12.617	10.3038	1.12514	0.00193168	up
Streb.2G058790	Chr2	174764586	174769390	14.3875	1.3215	3.9231	1.1978	0.0933	0.7434	-3.26967	0.000995637	down
Streb.2G058780	Chr2	174731042	174736045	48.6995	7.3857	19.9761	6.7989	1.3915	2.8962	-2.77537	0.0100603	down
Streb.2G058720	Chr2	174638432	174643372	0.3348	0	0.3122	8.6465	8.9167	10.8808	5.48175	2.71938e-13	up
Streb.2G058620	Chr2	174372633	174377180	9.595	12.5411	15.3382	6.6275	5.135	4.2707	-1.23253	0.000140871	down
Streb.2G058600	Chr2	174343949	174347398	6.7178	3.8076	9.7376	18.4069	15.706	12.6739	1.21701	0.00243585	up
Streb.2G058500	Chr2	174174613	174177403	6.6348	17.4744	11.1176	2.7961	4.6266	4.2482	-1.62025	0.000393175	down
Streb.2G058440	Chr2	174081562	174084042	7.7466	6.9439	9.7129	19.6516	21.8058	14.7029	1.19873	1.46704e-05	up
Streb.2G058370	Chr2	173941314	173944694	3.1116	8.454	6.7607	0.3732	0.6146	1.0856	-3.16253	9.38869e-09	down
Streb.2G058340	Chr2	173894945	173896804	8.8331	5.8997	5.3504	16.9234	20.471	20.4643	1.51636	1.47995e-06	up
Streb.2G058230	Chr2	173799819	173803707	1.2303	0.1778	1.8773	6.6288	5.4225	3.4018	2.26139	0.00128766	up
Streb.2G058190	Chr2	173777850	173783039	14.3633	15.8393	17.7639	7.9001	8.3855	7.1787	-1.04067	9.66841e-07	down
Streb.2G058070	Chr2	173637639	173639369	75.6736	149.165	71.8778	15.6497	21.7735	43.1056	-1.91357	8.75625e-05	down
Streb.2G058050	Chr2	173510307	173512049	2.9012	0.9211	1.3364	3.6437	3.2953	3.8775	1.06759	0.0446537	up
Streb.2G058010	Chr2	173455770	173456729	11.3668	9.6056	5.9357	4.8234	3.9802	3.4573	-1.15423	0.013494	down
Streb.2G057930	Chr2	173356031	173356974	18.4132	34.816	12.4357	0.3122	0.2431	0.1817	-6.51821	3.28278e-24	down
Streb.2G057920	Chr2	173347649	173348540	11.7254	25.0692	14.0782	0	0.2064	0	-7.96453	1.68807e-15	down
Streb.2G057910	Chr2	173332939	173333882	74.3098	144.483	64.2639	7.3708	6.8154	6.2545	-3.82604	1.63509e-23	down
Streb.2G057890	Chr2	173312419	173313978	4.2062	3.9378	2.3771	8.3481	7.6675	9.4641	1.25828	0.00545183	up
Streb.2G057840	Chr2	173284356	173285869	23.3805	14.1145	11.0324	8.6123	6.7926	6.804	-1.14279	0.00258882	down
Streb.2G057800	Chr2	173187889	173192980	1.5514	1.666	2.1042	8.9768	8.1041	11.7335	2.42825	1.55511e-07	up
Streb.2G057730	Chr2	173103031	173105368	7.4508	13.1174	13.3891	2.2911	1.7421	2.4995	-2.3908	3.89152e-09	down
Streb.2G057610	Chr2	172935239	172937121	6.9456	8.6917	4.545	0.7306	0	0.3815	-4.21389	2.63848e-08	down
Streb.2G057560	Chr2	172903203	172904198	1.2846	6.4477	6.2745	0.1693	0.2197	0.7114	-3.68232	1.22631e-05	down
Streb.2G057480	Chr2	172737692	172740328	0.3469	0.1182	1.2535	5.0402	3.2705	2.4827	2.68033	0.000525165	up
Streb.2G057430	Chr2	172633470	172638126	0.2009	0.0608	0.1249	2.7175	1.3826	1.8268	3.94864	8.43927e-09	up
Streb.2G057370	Chr2	172530222	172553985	1.1743	1.5184	3.4534	20.2062	19.3425	25.9792	3.42086	2.73467e-17	up
Streb.2G057360	Chr2	172501819	172518231	1.34	3.2876	2.0826	24.7225	19.3303	34.2847	3.51823	7.76348e-18	up
Streb.2G057280	Chr2	172403432	172404685	25.6531	86.7942	50.4249	0.7171	0.4798	0.9127	-6.30098	4.73892e-35	down
Streb.2G057180	Chr2	172172543	172175299	3.1496	1.3279	3.1954	7.6703	7.6692	5.4774	1.44765	0.000291277	up
Streb.2G056930	Chr2	171849814	171851933	3.6342	1.3597	3.0699	11.2405	8.9443	7.8027	1.80141	1.32942e-05	up
Streb.2G056730	Chr2	171553461	171555720	8.5383	5.1722	10.3381	21.5224	20.6805	21.2272	1.40413	8.85075e-07	up
Streb.2G056580	Chr2	171339120	171339737	3.7411	1.2141	1.4951	8.3811	8.8771	13.865	2.27489	0.000931096	up
Streb.2G056550	Chr2	171305549	171307924	2.5967	1.4419	2.5559	5.9441	12.2185	6.7968	1.92268	1.12629e-05	up
Streb.2G056460	Chr2	171192295	171194198	2.5454	3.986	12.9786	0.6495	1.1184	1.405	-2.59713	0.000165591	down
Streb.2G056380	Chr2	171025581	171027610	139.786	53.517	65.3871	38.3598	41.0919	39.3865	-1.12848	0.00556047	down
Streb.2G056230	Chr2	170784115	170785757	16.0566	11.2542	7.9186	5.439	5.5934	5.2414	-1.13151	0.0016806	down
Streb.2G056140	Chr2	170609036	170609635	66.2063	61.3585	28.8799	4.2152	1.9146	1.8168	-4.32828	1.97982e-19	down
Streb.2G056060	Chr2	170496064	170500062	8.7709	9.7548	9.2882	4.2369	4.4219	4.7276	-1.06787	1.79068e-06	down
Streb.2G055930	Chr2	170366280	170373146	7.8318	4.368	6.1447	126.157	137.726	122.634	4.39515	2.19672e-72	up
Streb.2G055730	Chr2	170084379	170093528	12.6541	8.829	14.5127	26.5509	26.8313	32.8236	1.26078	4.11646e-07	up
Streb.2G055300	Chr2	169462336	169464589	151.523	172.923	165.882	55.8777	50.6709	67.8147	-1.50454	5.95287e-13	down
Streb.2G055130	Chr2	169055643	169059209	64.4748	97.1247	102.064	46.3819	35.2783	37.8658	-1.15254	2.65671e-05	down
Streb.2G054920	Chr2	168704113	168704894	96.9208	176.561	155.255	46.2844	34.976	41.6097	-1.81958	2.75842e-09	down
Streb.2G054880	Chr2	168665448	168670414	12.2537	15.8372	12.9524	4.2828	4.7493	6.9109	-1.38105	1.03509e-05	down
Streb.2G054850	Chr2	168614614	168617534	20.8323	18.4537	17.6124	7.2798	7.3541	7.4612	-1.37672	4.79964e-11	down
Streb.2G054840	Chr2	168576776	168584245	17.5643	26.6831	12.1742	86.9078	88.1786	88.7353	2.19368	2.38528e-10	up
Streb.2G054740	Chr2	168433829	168434883	15.8812	17.2118	19.6018	123.859	102.924	118.049	2.70123	2.77024e-47	up
Streb.2G054670	Chr2	168382455	168385063	0.1678	0	0.0522	1.5483	1.306	2.052	4.51674	1.34451e-05	up
Streb.2G054660	Chr2	168379088	168381268	49.6206	78.2601	64.6718	31.8178	29.2337	34.7545	-1.02486	0.000163485	down
Streb.2G054570	Chr2	168289711	168290721	213.995	174.297	197.188	81.3853	77.9144	82.1601	-1.2861	4.59464e-15	down
Streb.2G054550	Chr2	168270322	168275003	4.2057	4.9835	6.5187	2.2544	1.8625	3.4573	-1.05709	0.00529673	down
Streb.2G054360	Chr2	168046689	168051073	0.7852	0.6403	0.7322	3.0089	1.8801	1.6391	1.5889	0.00010564	up
Streb.2G054020	Chr2	167595267	167596910	4.1852	10.349	7.3575	2.8481	3.0801	2.8234	-1.34662	0.0049627	down
Streb.2G053960	Chr2	167519614	167521376	15.6667	16.6083	5.4378	1.5656	1.2503	1.7519	-3.07903	8.69176e-10	down
Streb.2G053490	Chr2	166979844	166980959	33.3842	79.5206	106.177	11.4935	8.5105	7.8396	-2.98009	3.11652e-12	down
[truncated: 5,155 more rows]

## Sheet: Table S4
Table S4 Differential expressed genes encoding UDP-dependent glycosyltransferase (UGT).
Gene_ID	Gene_Name	Chr	Start	End	DSL_1	DSL_2	DSL_3	TSL_1	TSL_2	TSL_3	Log2FC	P-value	Regulated	KEGG pathway
Streb.2G011610	U71E1_STERE	Chr2	27502676	27504516	16.1499	31.0335	27.527	5.4646	5.6456	5.1514	-2.2163	3.73872e-12	down	ko00908: Zeatin biosynthesis; ko01110: Biosynthesis of secondary metabolites
Streb.Contig04077G000040	U71E1_STERE	Contig04077	39047	40528	0.2467	0.0374	0.0383	3.8303	3.2851	3.5674	5.08045	2.88473e-13	up	--
Streb.1G038330	U73E1_STERE	Chr1	122414017	122415532	1.4919	0.5496	2.0304	8.741	9.0507	9.4507	2.75632	1.84783e-10	up	ko00944: Flavone and flavonol biosynthesis
Streb.1G038320	U73E1_STERE	Chr1	122394270	122396034	12.5649	8.4375	9.5278	22.2263	22.3459	22.0486	1.11831	2.23974e-06	up	ko00944: Flavone and flavonol biosynthesis
Streb.Contig05263G000030	U73E1_STERE	Contig05263	19884	20716	254.058	140.248	160.339	73.1735	59.1358	54.5751	-1.57736	1.59941e-07	down	ko00908: Zeatin biosynthesis; ko01110: Biosynthesis of secondary metabolites
Streb.8G014780	U73E1_STERE	Chr8	39266596	39269863	10.0415	7.5865	7.2594	3.955	3.2416	4.542	-1.09464	0.00718923	down	ko00908: Zeatin biosynthesis; ko01110: Biosynthesis of secondary metabolites
Streb.9G032260	U74G1_STERE	Chr9	102423928	102432925	131.484	128.427	147.108	297.421	302.503	264.233	1.07801	8.51573e-12	up	--
Streb.1G006930	U75C1_SOLLC	Chr1	13616449	13618331	50.1192	22.9912	32.5853	17.1622	12.3175	18.1776	-1.15244	0.00135988	down	--
Streb.2G025790	U75D1_ARATH	Chr2	103613306	103624649	58.1922	35.3459	87.1133	205.86	167.614	116.415	1.44972	0.00012889	up	--
Streb.1G003400	U76G1_STERE	Chr1	6203060	6204504	89.199	66.6585	211.45	305.053	226.358	294.487	1.1878	0.00711062	up	ko00908: Zeatin biosynthesis; ko01110: Biosynthesis of secondary metabolites
Streb.8G006070	U79A2_STERE	Chr8	13209020	13210968	39.2694	58.9142	46.5599	23.5539	15.8736	17.9686	-1.35363	3.34858e-06	down	ko00942: Anthocyanin biosynthesis
Streb.9G031590	U84B1_ARATH	Chr9	100490297	100491688	46.8325	36.8676	25.1414	9.0441	5.4231	8.1051	-2.28901	5.86327e-11	down	--
Streb.2G023020	U85C1_STERE	Chr2	94072536	94074159	0.3209	0.6925	0.0374	12.5059	9.7233	6.1716	4.70647	1.93842e-12	up	ko00908: Zeatin biosynthesis; ko01110: Biosynthesis of secondary metabolites
novel.2474	U85C1_STERE	Chr2	94432257	94432719	0.1316	0	0.3681	10.9249	8.8611	8.2403	5.81262	7.79507e-11	up	ko00908: Zeatin biosynthesis; ko01110: Biosynthesis of secondary metabolites
novel.4002	U85C2_STERE	Chr4	104906805	104912583	0	0.1134	0.349	14.2329	14.1143	11.9425	6.42	1.28635e-32	up	ko00908: Zeatin biosynthesis; ko01110: Biosynthesis of secondary metabolites
Streb.4G019590	U85C2_STERE	Chr4	98965521	98975259	0.2525	0.6117	0.3139	14.8269	9.5956	15.6586	5.0585	1.66195e-20	up	ko00908: Zeatin biosynthesis; ko01110: Biosynthesis of secondary metabolites
Streb.4G012730	U90A1_ARATH	Chr4	82753005	82754486	5.0566	3.3247	3.4885	8.5707	8.7849	8.2013	1.09866	0.000205986	up	ko00908: Zeatin biosynthesis; ko01110: Biosynthesis of secondary metabolites
Streb.1G033760	U91A1_ARATH	Chr1	114796265	114797651	11.8658	5.7642	19.8739	97.123	80.3941	70.9979	2.74547	1.5286e-11	up	ko00942: Anthocyanin biosynthesis
Streb.7G007700	U91C1_ARATH	Chr7	24737354	24741331	16.5716	12.3025	11.4112	4.7612	3.7541	6.1245	-1.4728	8.10481e-07	down	ko00942: Anthocyanin biosynthesis
Streb.1G012200	U91D1_STERE	Chr1	26155607	26157061	24.8561	27.2794	12.433	11.5256	9.2756	10.1898	-1.08795	0.0065922	down	ko00942: Anthocyanin biosynthesis
Streb.7G015130	U91D2_STERE	Chr7	75230380	75231729	4.6484	2.8296	14.8135	217.566	103.408	110.582	4.30352	1.64213e-14	up	ko00942: Anthocyanin biosynthesis
Streb.4G022730	U91D2_STERE	Chr4	104876076	104877728	19.5715	18.5877	25.4679	170.648	111.556	71.0561	2.46905	1.37459e-12	up	ko00942: Anthocyanin biosynthesis
Streb.7G015100	U91D2_STERE	Chr7	75151010	75152371	0.5815	0.5284	5.2975	19.8896	12.8121	12.6455	2.86526	0.000316996	up	ko00942: Anthocyanin biosynthesis
Streb.8G011570	U92A1_ARATH	Chr8	27331212	27332854	12.3484	3.8412	7.8148	24.9371	22.973	21.0651	1.52609	0.00030642	up	ko00908: Zeatin biosynthesis; ko01110: Biosynthesis of secondary metabolites
Streb.8G012920	U92A1_ARATH	Chr8	31384403	31385888	11.9379	6.6986	19.7803	33.081	22.3763	24.9331	1.07952	0.0110749	up	ko00908: Zeatin biosynthesis; ko01110: Biosynthesis of secondary metabolites
Streb.8G012910	U92A1_ARATH	Chr8	31380931	31382418	13.9622	8.9664	38.868	53.6341	33.9684	44.9071	1.12593	0.0398674	up	ko00908: Zeatin biosynthesis; ko01110: Biosynthesis of secondary metabolites

## Sheet: Table S5 
Table S5 Differentially expressed transcription factors in response to polyploidization.
Gene_ID	Gene_Name	TF-Family	Chr	Start	End	DSL_1	DSL_2	DSL_3	TSL_1	TSL_2	TSL_3	Log2FC	P-value	Regulated
Streb.8G009050	AP23_ORYSI	AP2/ERF-AP2	Chr8	20418389	20422385	0.56	0.5089	0.8521	6.3625	5.637	6.4603	3.26025	1.64128e-23	up
Streb.4G017600	AP2_ARATH	AP2/ERF-AP2	Chr4	94687155	94692138	79.6726	62.088	70.3134	32.7137	25.5421	32.2056	-1.23748	3.22026e-09	down
Streb.5G008600	AP21_ORYSI	AP2/ERF-AP2	Chr5	28072854	28076232	0.2562	0.0517	0.0796	2.5475	2.6584	1.6555	4.16214	1.40725e-10	up
Streb.5G004440	EF118_ARATH	AP2/ERF-ERF	Chr5	12682474	12684733	2.7078	3.2038	5.1026	11.3966	10.434	10.0681	1.53307	3.17995e-07	up
Streb.6G008530	ERF3_TOBAC	AP2/ERF-ERF	Chr6	26999589	27000612	3.9269	10.2721	6.4913	3.348	3.6326	3.3	-1.03629	0.0371725	down
Streb.1G037650	DREB3_ARATH	AP2/ERF-ERF	Chr1	121160425	121161237	14.0887	16.1385	9.0845	31.1084	39.0924	36.0007	1.40963	1.64895e-05	up
Streb.10G009110	RAP23_ARATH	AP2/ERF-ERF	Chr10	20023449	20025732	84.6873	72.7998	79.9927	18.7716	30.9069	35.3185	-1.49083	4.09545e-07	down
Streb.10G004210	EF102_ARATH	AP2/ERF-ERF	Chr10	8428792	8429488	10.3146	5.4805	6.6024	12.3371	9.3394	27.2128	1.12089	0.0393101	up
Streb.4G017620	ERF08_ARATH	AP2/ERF-ERF	Chr4	94753984	94754886	2.6314	5.3951	4.467	1.4938	0.9087	2.1126	-1.48728	0.00908311	down
Streb.4G000620	ERF54_ARATH	AP2/ERF-ERF	Chr4	12826919	12827991	14.8891	9.741	16.383	25.7114	31.8162	62.2825	1.54833	0.000177514	up
Streb.Contig03456G000010	ERF61_ARATH	AP2/ERF-ERF	Contig03456	22899	23847	16.3069	15.7508	13.7094	3.0204	2.9974	5.1115	-2.05368	1.05335e-09	down
Streb.11G011700	ERF34_ARATH	AP2/ERF-ERF	Chr11	76404931	76405940	3.3781	4.1658	3.4875	13.8559	13.8652	8.9041	1.71473	3.37336e-07	up
Streb.9G000120	ERF39_ARATH	AP2/ERF-ERF	Chr9	120341	121417	5.261	4.2665	2.5321	10.1759	7.8219	7.9453	1.08566	0.00835951	up
Streb.3G015100	IAA13_ARATH	AUX/IAA	Chr3	19776849	19780306	0.629	1.1431	1.634	3.4816	3.9534	2.2509	1.50093	0.0043531	up
Streb.1G044820	AX22D_VIGRR	AUX/IAA	Chr1	132435423	132436213	14.3828	14.1244	13.995	7.2519	7.299	4.6352	-1.15961	0.000321152	down
Streb.3G000130	IAA27_ARATH	AUX/IAA	Chr3	225927	228941	4.5608	4.8199	6.102	14.4965	16.6466	12.861	1.50012	5.64361e-09	up
Streb.Contig04403G000010	IAA27_ARATH	AUX/IAA	Contig04403	34059	36165	1.184	1.2552	1.6561	4.2778	4.0307	4.5898	1.64776	5.83959e-06	up
Streb.5G028860	AX22A_VIGRR	AUX/IAA	Chr5	106359072	106363704	12.0972	11.392	7.6571	4.8695	5.0687	3.9353	-1.18624	0.00125408	down
Streb.1G027270	AX22D_VIGRR	AUX/IAA	Chr1	101328538	101329627	39.2724	85.6692	32.8587	22.084	24.5738	24.0033	-1.19733	0.00826205	down
Streb.10G001100	IAA14_ARATH	AUX/IAA	Chr10	2081007	2083248	49.0567	60.6053	55.2391	13.5609	14.8611	14.2713	-1.9639	3.0163e-21	down
Streb.10G001800	IAA14_ARATH	AUX/IAA	Chr10	3786827	3789011	0.2708	0.1968	0.303	10.3413	7.2937	8.7691	5.09457	6.56575e-24	up
Streb.4G026110	IAA6_PEA Re	AUX/IAA	Chr4	110092678	110095470	55.967	49.3261	36.1687	12.0084	10.1772	8.6351	-2.21693	1.04261e-13	down
Streb.6G001090	Y1341_ORYSJ	B3	Chr6	2764646	2769855	0.0279	0.0254	0.013	2.9506	3.0975	3.5236	7.16823	1.40282e-22	up
Streb.9G001410	Y3209_ORYSJ	B3	Chr9	2439775	2441604	4.4945	3.9328	4.5016	1.1363	0.6576	1.5487	-1.95935	1.13962e-06	down
Streb.2G023640	ARF2B_SOLLC	B3-ARF	Chr2	97015919	97026779	14.3141	12.3703	12.2768	33.7215	34.9089	38.2404	1.44479	1.83873e-14	up
Streb.1G033190	ARFH_ARATH	B3-ARF	Chr1	113184126	113189613	5.0926	2.0421	4.2874	9.5097	9.8113	7.341	1.22785	0.00139646	up
Streb.1G032470	BPC4_ARATH	BBR-BPC	Chr1	111904817	111905695	18.5968	36.6953	24.8149	10.1925	7.8246	11.4159	-1.46862	0.000104571	down
Streb.11G004310	BPC1_ARATH	BBR-BPC	Chr11	16973505	16975194	16.5232	11.3822	16.1803	8.4079	5.4265	5.5376	-1.1898	0.000140838	down
Streb.2G037470	BEH4_ARATH	BES1	Chr2	139953045	139955199	5.693	3.186	5.4844	11.6161	10.7306	14.8064	1.37272	1.51092e-05	up
Streb.9G025600	BEH4_ARATH	BES1	Chr9	82741945	82746015	22.6919	12.8719	15.694	4.9157	4.1864	3.1781	-2.06807	4.01371e-10	down
Streb.7G003430	BH030_ARATH	bHLH	Chr7	10071929	10075509	2.1996	1.0787	1.6604	3.3174	4.232	3.2171	1.12462	0.00584705	up
Streb.11G016670	ICE1_ARATH	bHLH	Chr11	90857213	90860426	5.8915	4.0391	8.3558	20.0468	13.7152	12.0874	1.33175	0.000210798	up
Streb.11G003730	BH030_ARATH	bHLH	Chr11	13516590	13519384	11.2465	6.6787	8.4229	20.3407	20.0363	14.7747	1.06057	0.000521036	up
Streb.Contig02432G000020	BH094_ORYSJ	bHLH	Contig02432	9602	11699	2.6231	2.4735	1.6615	7.3506	6.8434	5.3574	1.51511	4.08809e-05	up
Streb.3G020800	BH153_ARATH	bHLH	Chr3	29430632	29432179	17.2316	22.3681	25.8241	5.2512	7.3213	7.9829	-1.67817	1.7923e-06	down
Streb.7G020980	BH025_ARATH	bHLH	Chr7	89724399	89728748	11.2581	8.1468	13.2532	2.7255	2.79	3.1445	-1.91441	1.26318e-10	down
Streb.Contig05035G000020	ILR3_ARATH	bHLH	Contig05035	18189	20247	0.6942	1.6012	0.7967	83.097	76.1327	57.0356	6.09717	3.45636e-62	up
Streb.2G020970	BIM2_ARATH	bHLH	Chr2	85566220	85570775	0.1336	0.0809	0.1661	2.3007	2.4792	2.9483	4.34317	1.36461e-10	up
Streb.2G055730	BIM1_ARATH	bHLH	Chr2	170084379	170093528	12.6541	8.829	14.5127	26.5509	26.8313	32.8236	1.26078	4.11646e-07	up
Streb.6G032180	UNE10_ARATH	bHLH	Chr6	97066838	97070827	72.58	67.6246	51.3395	12.1733	13.5025	9.5822	-2.45957	1.51124e-20	down
Streb.1G024080	ORG3_ARATH	bHLH	Chr1	92132666	92135535	2.3524	1.71	1.5355	21.9168	26.4712	27.5676	3.75541	3.26592e-33	up
Streb.1G023980	IRO2_ORYSI	bHLH	Chr1	91782531	91784380	0.2953	0.4025	1.1932	4.7668	8.6163	15.409	3.9384	4.39499e-10	up
Streb.2G013370	BH094_ARATH	bHLH	Chr2	32945413	32949286	3.8022	2.0154	3.6722	18.8734	17.3536	14.3346	2.41599	6.81313e-15	up
Streb.4G026850	BH087_ARATH	bHLH	Chr4	111362316	111363341	5.9976	3.5612	6.5894	70.7188	68.2447	86.7493	3.80775	1.31581e-45	up
Streb.4G022320	PIF7_ARATH	bHLH	Chr4	104084368	104086756	20.727	11.3171	9.2738	5.4874	6.5509	3.1181	-1.46069	0.00162734	down
Streb.9G004040	MYC2_ARATH	bHLH	Chr9	6420483	6422678	42.8387	28.1932	36.2314	92.9553	78.2865	94.1831	1.30204	9.85886e-09	up
Streb.2G028430	RHL1_LOTJA	bHLH	Chr2	116558420	116563030	3.0682	2.1684	2.7703	7.0085	7.1712	6.9273	1.39407	1.91778e-06	up
Streb.3G012510	AI5L4_ARATH	bZIP	Chr3	16137611	16140558	7.9642	4.7039	8.5818	1.3877	1.7877	1.6228	-2.14349	3.16716e-09	down
Streb.2G002460	BZP23_ARATH	bZIP	Chr2	4957590	4959788	1.6428	1.0236	0.7879	5.3258	5.1415	2.8134	1.93165	0.000108329	up
Streb.10G008960	BZP16_ARATH	bZIP	Chr10	19740190	19744614	1.8511	1.0572	1.5781	12.9773	2.2318	16.0862	2.80074	4.54008e-05	up
Streb.9G027550	BZP44_ARATH	bZIP	Chr9	90230632	90231087	0.1472	0	0.1372	5.1587	9.6456	4.7395	6.12578	1.3765e-06	up
Streb.4G010840	CPRF2_PETCR	bZIP	Chr4	78217984	78223271	21.1025	13.9152	15.1342	40.4199	39.637	40.1486	1.25267	1.55511e-07	up
Streb.8G015740	VIP1_ARATH	bZIP	Chr8	49145922	49151655	7.4647	6.0689	6.9325	3.0108	3.3375	3.8931	-1.00608	0.000104612	down
Streb.7G020660	GBF1_ARATH	bZIP	Chr7	89122302	89125587	5.3771	4.0011	3.3954	7.5379	6.9186	15.4914	1.21622	0.00731555	up
Streb.3G007530	BZIP9_ARATH	bZIP	Chr3	10224051	10228820	5.4805	6.8555	5.1105	0.6566	0.8627	0.5094	-3.12358	3.97845e-16	down
Streb.9G003010	COL16_ARATH	C2C2-CO-like	Chr9	4712960	4715478	10.4819	10.9898	10.6201	31.1461	27.6001	41.7908	1.63519	1.714e-10	up
Streb.1G046430	DOF1_ORYSJ	C2C2-Dof	Chr1	135366603	135368980	3.6118	1.2955	2.3635	5.6115	5.8884	4.79	1.16632	0.00761401	up
Streb.Contig03842G000020	CDF2_ARATH	C2C2-Dof	Contig03842	61036	63545	1.2146	0.4474	0.4285	6.5408	5.9241	6.1082	3.14964	4.45156e-12	up
Streb.11G023590	DOF17_ARATH	C2C2-Dof	Chr11	103938647	103939627	3.6643	7.4492	7.7604	1.9479	2.342	1.5001	-1.71745	0.000264507	down
Streb.3G022590	CDF2_ARATH	C2C2-Dof	Chr3	33066265	33068384	7.8673	3.192	4.2311	0.1688	0.1314	0.2946	-4.68644	2.87031e-15	down
Streb.3G022640	CDF2_ARATH	C2C2-Dof	Chr3	33174999	33177186	0.1757	0.2235	0.2293	10.0802	8.9278	11.4728	5.58512	6.25599e-38	up
Streb.2G056930	DOF56_ARATH	C2C2-Dof	Chr2	171849814	171851933	3.6342	1.3597	3.0699	11.2405	8.9443	7.8027	1.80141	1.32942e-05	up
Streb.5G007880	GATA8_ARATH	C2C2-GATA	Chr5	24759439	24762861	6.7075	9.8406	7.0039	4.2861	5.0186	2.5314	-1.01425	0.0121366	down
Streb.6G032240	GATA4_ARATH	C2C2-GATA	Chr6	97170402	97171712	2.185	1.0158	4.3119	7.1249	5.6573	4.3185	1.20617	0.0385082	up
Streb.5G033360	GAT21_ARATH	C2C2-GATA	Chr5	113795938	113797798	22.1763	8.3427	7.376	31.9234	33.2273	40.1829	1.46419	0.00198104	up
Streb.5G015380	GAT15_ARATH	C2C2-GATA	Chr5	76389018	76390718	13.2308	13.723	11.3145	34.2335	29.1476	25.0002	1.19159	4.16731e-06	up
Streb.1G032300	GATA5_ARATH	C2C2-GATA	Chr1	111347505	111348982	9.2817	5.7524	13.3155	26.5645	20.898	20.0131	1.25932	0.000294528	up
Streb.2G013600	LOL1_ARATH	C2C2-LSD	Chr2	33882637	33885992	7.5912	3.8652	4.6378	0.3018	0.5876	0.5854	-3.45064	4.60948e-10	down
Streb.6G031970	YAB1_ARATH	C2C2-YABBY	Chr6	96660271	96664549	6.2447	4.4407	11.6462	28.1514	25.2548	20.694	1.742	4.81512e-06	up
Streb.3G002290	YAB1_ARATH	C2C2-YABBY	Chr3	3185681	3190201	22.503	17.1516	20.6707	43.1898	45.2335	46.4514	1.15451	5.87564e-09	up
Streb.3G002640	YAB1_ARATH	C2C2-YABBY	Chr3	3515567	3520590	9.4803	3.494	6.182	21.0989	17.3214	19.6309	1.60134	5.27292e-05	up
Streb.6G000490	ZAT10_ARATH	C2H2	Chr6	1255756	1256637	52.4296	48.5194	15.8458	2.1665	2.977	2.8426	-3.90209	2.25767e-15	down
Streb.6G009160	MBD8_ARATH	C2H2	Chr6	30859814	30864985	2.4892	1.7233	2.1554	5.5765	4.7359	5.2489	1.28448	0.000337765	up
Streb.8G031380	IDD14_ARATH	C2H2	Chr8	101040778	101043523	8.2202	5.0697	6.486	15.4059	17.6664	16.2047	1.3128	4.88169e-07	up
Streb.4G021110	IDD2_ARATH	C2H2	Chr4	102026396	102029001	15.5703	10.2348	11.0087	4.4729	4.8132	8.2443	-1.07885	0.00339416	down
Streb.1G049150	SAP11_ARATH	C2H2	Chr1	140626346	140627953	2.3702	0.4895	0.8037	7.3048	7.3517	9.4454	2.7218	2.21532e-06	up
Streb.1G049980	SAP11_ARATH	C2H2	Chr1	141995734	141997336	16.11	17.9297	12.7539	5.1365	4.2228	5.2231	-1.70187	8.38791e-09	down
Streb.1G044640	IDD12_ARATH	C2H2	Chr1	131937573	131942099	2.7126	1.2648	1.6641	6.1569	5.0633	4.1828	1.44626	0.000409226	up
Streb.6G000610	ZFP7_ARATH	C2H2	Chr6	1425549	1426496	15.9385	21.6656	18.3384	6.4621	9.0594	7.1867	-1.31706	8.15408e-06	down
Streb.1G025370	--	C2H2	Chr1	96719813	96721917	5.0849	1.9742	2.8019	19.317	15.9376	18.5677	2.44718	1.02755e-10	up
Streb.5G018900	ZAT5_ARATH	C2H2	Chr5	86757740	86758817	36.567	35.2811	19.5525	9.2802	11.5697	15.522	-1.35319	0.000444485	down
Streb.3G025260	ZAT5_ARATH	C2H2	Chr3	37601000	37601993	5.0261	4.6784	2.6292	9.499	10.181	12.1181	1.34549	0.000471294	up
Streb.7G005750	C3H17_ARATH	C3H	Chr7	16344835	16349097	11.0064	7.4627	7.7887	19.0692	16.7794	19.4674	1.06575	2.95748e-05	up
Streb.Contig00438G000010	ZFNL_PEA Re	C3H	Contig00438	16555	26443	9.2405	6.3665	6.9122	17.2823	19.3738	19.2126	1.30329	3.10235e-07	up
Streb.1G017700	C3H14_ORYSJ	C3H	Chr1	43926003	43929121	7.0669	6.2314	7.0968	18.5927	14.1543	11.7462	1.11682	6.29589e-05	up
Streb.1G017880	C3H14_ORYSJ	C3H	Chr1	44567244	44569774	8.371	7.4079	8.3489	0.9401	0.4575	0.2605	-3.87744	6.57929e-15	down
Streb.2G050680	C3H65_ORYSJ	C3H	Chr2	162454730	162461439	7.7454	3.0858	2.5427	13.0707	10.0032	16.6115	1.55715	0.001364	up
Streb.6G021290	C3H20_ARATH	C3H	Chr6	80149318	80150836	14.8405	13.3756	13.0906	4.736	3.4932	4.7005	-1.68758	2.62855e-11	down
Streb.Contig04153G000010	C3H26_ARATH	C3H	Contig04153	40681	45301	7.9364	7.3486	9.6799	3.8693	2.9532	4.5352	-1.14098	5.08246e-05	down
Streb.2G040810	C3H20_ARATH	C3H	Chr2	146396081	146398455	24.3704	24.8484	17.0319	7.2649	6.0115	6.4028	-1.77182	7.12951e-11	down
Streb.8G008720	C3H66_ARATH	C3H	Chr8	19478516	19480983	6.4536	8.1004	12.0613	3.8091	2.9954	4.2077	-1.27457	0.00012304	down
Streb.9G026260	TCX2_ARATH	CPP	Chr9	85102539	85108021	2.0309	0.9447	2.6603	3.8583	5.2749	4.4771	1.28354	0.00270629	up
Streb.5G004260	E2FC_ARATH	E2F-DP	Chr5	12047337	12050461	5.6706	4.6134	4.8574	28.1621	28.5944	23.0639	2.38964	1.61658e-22	up
Streb.1G037100	ARR2_ARATH	GARP-ARR-B	Chr1	119909981	119913773	8.5558	12.5412	7.5793	4.6108	4.9325	4.7132	-1.03336	0.00136393	down
Streb.3G020140	ARR1_ARATH	GARP-ARR-B	Chr3	27983576	27987570	22.9093	37.4486	28.3972	14.687	14.3663	12.7158	-1.10773	9.44418e-05	down
Streb.2G035500	EFM_ARATH R	GARP-G2-like	Chr2	136019822	136022184	2.9225	1.0696	5.564	16.6623	24.8548	32.7894	2.98313	2.0263e-08	up
Streb.7G001790	PHL8_ARATH	GARP-G2-like	Chr7	5370043	5372896	11.3923	5.3086	12.8024	5.6587	3.8966	3.6958	-1.14672	0.00677813	down
Streb.9G024060	GLK1_ARATH	GARP-G2-like	Chr9	64662277	64676666	75.266	41.2394	35.18	116.422	113.483	141.683	1.2794	0.00030767	up
Streb.9G032100	EFM_ARATH R	GARP-G2-like	Chr9	102223063	102227524	4.9173	2.5034	5.7236	10.0695	9.832	8.7356	1.13068	0.00151443	up
Streb.10G008760	NAA10_ARATH	GNAT	Chr10	19381433	19383017	4.8821	5.0439	6.2363	19.3717	14.9516	16.0939	1.6335	7.11473e-10	up
Streb.4G003200	SCL13_ARATH	GRAS	Chr4	48840908	48843567	1.1536	0.8275	0.9058	5.2366	4.1701	6.6263	2.4671	3.08153e-12	up
Streb.6G005830	CIGR1_ORYSJ	GRAS	Chr6	16208848	16211281	28.0376	35.0855	27.532	4.0571	3.9778	6.3067	-2.67805	4.07446e-20	down
Streb.Contig05232G000030	SCL14_ARATH	GRAS	Contig05232	22205	24074	0.5792	0.4605	0.5401	1.5027	1.2676	4.372	2.17068	0.00115028	up
Streb.11G014040	SHR_ARATH R	GRAS	Chr11	84258716	84260864	0	0.0258	0	0.9677	0.5091	0.558	6.12968	4.55667e-05	up
Streb.2G036250	BLH7_ARATH	HB-BELL	Chr2	137433506	137438125	19.3012	19.83	17.0653	2.9995	4.1172	4.4938	-2.28975	9.63709e-20	down
Streb.3G004870	HAT4_ARATH	HB-HD-ZIP	Chr3	6578412	6580417	22.2156	28.3736	21.6494	11.8298	9.2883	9.084	-1.27749	2.87565e-06	down
Streb.11G013940	HAT22_ARATH	HB-HD-ZIP	Chr11	83736594	83738939	61.7971	42.9059	26.0767	7.8235	8.3144	11.196	-2.27849	2.49028e-09	down
Streb.11G018340	HAT5_ARATH	HB-HD-ZIP	Chr11	94423866	94425862	14.627	15.7763	29.5709	4.6439	3.0252	4.3263	-2.31684	9.22056e-11	down
Streb.1G035470	ATB16_ARATH	HB-HD-ZIP	Chr1	117750719	117751676	50.7717	50.538	61.3322	105.593	122.321	130.961	1.13513	3.62948e-09	up
Streb.2G001940	ATB13_ARATH	HB-HD-ZIP	Chr2	3730004	3732778	37.327	31.5396	29.9692	67.6802	72.3869	61.5273	1.01616	9.0588e-07	up
Streb.4G020380	WOX4_ARATH	HB-WOX	Chr4	100486330	100487909	5.0193	1.6982	2.888	6.699	6.9037	8.5028	1.20431	0.0109555	up
Streb.7G013220	HMGL_SOYBN	HMG	Chr7	68991071	68993051	7.1482	4.6071	17.4392	21.6989	24.1049	19.1842	1.1752	0.02192	up
Streb.2G006160	HMGB7_ARATH	HMG	Chr2	12798254	12799802	1.3815	0.5021	1.9324	8.0927	9.055	6.365	2.63658	1.09712e-07	up
Streb.8G000350	HMGB2_ARATH	HMG	Chr8	966698	969909	0.4707	0.3055	0.7525	43.4236	39.306	36.8172	6.2863	1.57676e-60	up
Streb.6G024120	HFA6B_ARATH	HSF	Chr6	84403147	84406182	52.7345	28.8004	29.2307	64.8155	93.9129	126.092	1.35282	0.000369084	up
Streb.1G044630	HFA2B_ORYSJ	HSF	Chr1	131909125	131911243	19.501	13.5781	6.4022	30.4963	34.707	100.13	2.04267	0.000526811	up
Streb.8G030920	HSFA8_ARATH	HSF	Chr8	100171218	100173776	14.5317	8.8279	15.7004	4.6709	4.4723	7.8073	-1.20148	0.00123817	down
Streb.9G023670	HSFB4_ARATH	HSF	Chr9	58077170	58078821	1.8258	0.2164	0.7772	3.4051	3.2073	3.5507	1.86009	0.00855334	up
Streb.Contig04564G000040	RDO2_ARATH	IWS1	Contig04564	40794	42905	12.9528	6.793	13.5322	27.585	27.2794	25.1419	1.27012	2.87858e-05	up
Streb.4G016930	LBD36_ARATH	LOB	Chr4	92433025	92433627	7.3758	7.712	3.8629	0	0	0	-8.5789	6.43211e-10	down
Streb.9G017790	LBD38_ARATH	LOB	Chr9	32893437	32894056	9.5087	8.7468	11.275	77.2108	80.9469	82.6484	3.02128	3.97313e-49	up
Streb.6G000500	LBD37_ARATH	LOB	Chr6	1319316	1320506	3.6132	3.7926	8.3651	33.5031	35.853	23.3508	2.56279	3.21897e-11	up
Streb.8G030220	AFC3_ARATH	LOB	Chr8	98627688	98639301	147.594	316.699	107.215	75.9918	56.9843	105.846	-1.29955	0.00892559	down
Streb.7G021280	LBD38_ARATH	LOB	Chr7	90575540	90576278	42.6978	43.6588	46.1894	13.7079	11.3852	13.2936	-1.7983	1.81675e-17	down
Streb.8G005680	LUH_ARATH R	LUG	Chr8	12415223	12422445	19.8826	18.5459	17.0836	7.2055	8.5979	8.7482	-1.19003	1.72512e-08	down
Streb.Contig03999G000010	AGL24_ARATH	MADS-MIKC	Contig03999	28806	44726	4.1228	2.331	4.1862	35.3696	30.1069	44.3817	3.37035	1.18773e-29	up
Streb.2G057370	AGL24_ARATH	MADS-MIKC	Chr2	172530222	172553985	1.1743	1.5184	3.4534	20.2062	19.3425	25.9792	3.42086	2.73467e-17	up
Streb.4G022560	AGL24_ARATH	MADS-MIKC	Chr4	104422425	104432469	1.041	0.5476	0.6131	12.686	5.8539	3.8721	3.3428	1.40459e-08	up
Streb.2G009110	AGL27_ARATH	MADS-MIKC	Chr2	19120225	19132784	1.383	0.6614	1.4933	4.9018	4.2481	6.642	2.16413	9.86348e-06	up
Streb.2G009190	AGL27_ARATH	MADS-MIKC	Chr2	19448907	19469063	1.2767	0.9023	1.3889	11.4499	11.399	16.2433	3.45184	3.46649e-20	up
Streb.9G002960	SOC1_ARATH	MADS-MIKC	Chr9	4676047	4682158	11.328	10.4045	4.3395	61.0037	46.7307	72.7996	2.76418	2.5488e-11	up
Streb.1G043530	MED7A_ARATH	MED7	Chr1	129842920	129845521	1.2017	1.0919	0.3362	6.5403	4.9631	7.3102	2.81983	5.68224e-06	up
Streb.6G001930	MTEF1_ARATH	mTERF	Chr6	5063877	5064851	13.6849	7.5518	7.342	26.6313	20.1417	20.7953	1.23158	0.000564512	up
Streb.2G047980	MTEF8_ARATH	mTERF	Chr2	158157561	158158684	3.4604	2.3711	3.1739	7.1169	6.1629	5.4301	1.05096	0.00204933	up
Streb.11G027310	MYB4_ORYSJ	MYB	Chr11	110941507	110942979	0.1953	0.5323	0.6677	10.2077	5.3767	6.6965	3.97825	6.03744e-13	up
Streb.2G021360	MYB1_ACTCC	MYB	Chr2	88124583	88125755	20.001	15.0985	10.234	4.447	3.7758	4.4044	-1.86202	3.05546e-06	down
Streb.9G010620	MYB48_ARATH	MYB	Chr9	17287025	17290263	26.378	20.2213	23.9442	6.1729	8.8725	8.7707	-1.57274	9.40909e-09	down
Streb.9G019430	MY102_ARATH	MYB	Chr9	36747146	36748597	8.0179	7.9817	7.7624	3.3919	3.8975	3.3808	-1.1668	2.24074e-05	down
Streb.11G013850	MYB90_ARATH	MYB	Chr11	83394111	83396470	12.4607	6.8846	15.7652	39.2782	34.688	38.6512	1.6892	1.39074e-07	up
Streb.2G049910	MYB06_ANTMA	MYB	Chr2	161293963	161297843	7.8703	4.1508	3.3872	13.5049	14.4786	10.2902	1.30072	0.0021655	up
Streb.1G000660	MYB17_ARATH	MYB	Chr1	942745	943719	11.9323	11.6323	16.4323	7.5082	5.1084	7.1399	-1.02127	0.00149885	down
Streb.10G031370	MY111_ARATH	MYB	Chr10	98529581	98542160	0	0	0	3.0843	3.5579	2.1048	8.06929	6.24439e-09	up
Streb.4G021750	MYBS1_ORYSI	MYB	Chr4	103098141	103099367	108.313	47.6879	61.824	161.075	150.635	147.466	1.0708	0.00223296	up
Streb.9G001240	MYB38_MAIZE	MYB	Chr9	2148398	2149686	1.3052	12.1918	15.3351	1.9746	1.5469	4.3435	-1.87945	0.0269991	down
Streb.1G015820	MYB44_ARATH	MYB	Chr1	36819891	36821261	12.7096	17.4846	16.4099	4.0584	3.99	4.1743	-1.94504	1.14708e-13	down
Streb.7G028220	RVE8_ARATH	MYB-related	Chr7	104271914	104275590	11.3464	16.2072	14.2856	43.8624	54.7817	49.4089	1.80741	1.60394e-13	up
Streb.11G030580	KUA1_ARATH	MYB-related	Chr11	116385016	116388029	43.9048	23.6977	21.7306	129.724	108.814	115.674	1.97579	2.29424e-09	up
Streb.2G045880	LHY_PETHY R	MYB-related	Chr2	154724616	154730073	32.6066	22.8299	15.3756	55.0998	56.1644	41.3757	1.08927	0.00231972	up
Streb.5G033120	NAC75_ARATH	NAC	Chr5	113559547	113566618	1.9119	0.6563	0.832	2.8611	3.5476	1.8244	1.2741	0.0383869	up
Streb.2G020770	NAC2_ARATH	NAC	Chr2	84440430	84442165	27.1211	24.7217	28.8859	3.9128	2.7697	3.258	-3.03009	1.45128e-40	down
Streb.8G033830	NAC17_ARATH	NAC	Chr8	105175527	105176330	4.8863	4.0237	5.5532	11.2687	11.2421	13.7967	1.32369	0.000384983	up
Streb.7G009790	NAC91_ARATH	NAC	Chr7	32598123	32600216	62.7543	145.535	93.1318	40.438	44.2115	49.8107	-1.19073	0.00164284	down
Streb.10G019010	NAC43_ARATH	NAC	Chr10	72312885	72315086	2.7533	1.8227	3.1176	5.261	6.1801	6.8262	1.24867	0.000137711	up
Streb.9G020010	NAC73_ARATH	NAC	Chr9	38800887	38804627	1.9139	1.2681	1.7103	4.0828	4.1528	3.567	1.2673	0.000257357	up
Streb.5G025450	NAC6_SOYBN	NAC	Chr5	100678722	100680144	39.3744	51.5242	13.9604	7.841	9.4535	18.2497	-1.5993	0.00555506	down
Streb.8G026410	NAC83_ARATH	NAC	Chr8	89830046	89830623	0	0	0	12.3071	14.2413	17.9027	9.15572	4.16799e-12	up
Streb.8G026460	NAC83_ARATH	NAC	Chr8	89987309	89987892	0.1482	0.9429	0.2765	5.3331	4.6584	3.8458	3.29016	8.87864e-05	up
Streb.10G007870	NTL9_ARATH	NAC	Chr10	17325521	17328587	1.6219	0.6087	1.1178	3.968	4.4003	3.6904	1.85257	1.72653e-05	up
Streb.5G019310	NFYA1_ARATH	NF-YA	Chr5	87916744	87921402	18.8535	9.6891	12.3569	5.1676	4.9256	5.9101	-1.35858	4.40538e-05	down
Streb.5G019520	NFYA1_ARATH	NF-YA	Chr5	88499631	88504107	0.2097	0.2286	0.2737	4.6416	4.5177	6.1518	4.41579	4.61933e-19	up
Streb.3G013800	NFYC3_ARATH	NF-YC	Chr3	17867769	17870118	8.5921	5.3441	5.5271	2.2464	2.1864	3.3294	-1.33464	0.000597498	down
Streb.5G008510	APRR7_ARATH	Others	Chr5	27731237	27738772	35.6499	14.546	16.7935	6.072	9.5032	7.7021	-1.53191	0.00024924	down
Streb.Contig03182G000010	MIP1A_ARATH	Others	Contig03182	49932	51170	7.9073	9.8213	25.9929	0.4198	0.8172	0.8651	-4.3606	6.553e-15	down
Streb.6G025040	KNL2_ARATH	Others	Chr6	85783481	85800896	3.6316	3.0052	3.5376	12.5925	13.6247	12.792	1.93204	1.39064e-19	up
Streb.2G028150	CIA2_ARATH	Others	Chr2	115347463	115351340	35.1078	20.724	20.8195	9.6035	9.1458	7.9664	-1.53101	4.41474e-07	down
Streb.2G028260	CIA2_ARATH	Others	Chr2	115569884	115574087	25.4016	22.4815	22.1917	60.1176	54.5895	40.0201	1.13098	3.57844e-06	up
Streb.6G014590	ORR24_ORYSI	Others	Chr6	66089128	66092612	3.3246	2.5292	3.5568	6.0387	7.3122	7.1473	1.12014	1.1625e-05	up
Streb.5G008380	APRR7_ARATH	Others	Chr5	26980870	26984636	3.8928	4.8534	1.4773	25.3454	34.5446	33.2449	3.15297	1.83929e-12	up
Streb.2G054880	DA1_ARATH R	Others	Chr2	168665448	168670414	12.2537	15.8372	12.9524	4.2828	4.7493	6.9109	-1.38105	1.03509e-05	down
Streb.8G017270	COL5_ARATH	Others	Chr8	61787953	61790332	4.8299	5.2347	6.9456	10.1991	10.6061	22.8531	1.35548	0.0018138	up
Streb.4G001160	BBX19_ARATH	Others	Chr4	27776204	27782794	10.0214	10.9469	7.7372	3.7376	3.7539	3.5282	-1.40111	1.82182e-07	down
Streb.1G025580	IDM1_ARATH	PHD	Chr1	97558835	97563010	1.3981	0.8398	1.3038	3.2134	3.149	3.9007	1.53467	3.88419e-06	up
Streb.1G000220	ATXR6_ARATH	PHD	Chr1	238427	239867	2.4521	2.9709	5.1009	8.5261	6.492	6.2997	1.01794	0.0149068	up
Streb.2G010080	NLP6_ARATH	RWP-RK	Chr2	22772745	22777803	22.1827	24.6511	19.8724	9.2465	10.6627	12.1445	-1.07421	7.86958e-06	down
Streb.Contig02112G000020	NLP5_ARATH	RWP-RK	Contig02112	123656	126726	12.1614	10.4018	12.9605	18.639	35.9198	18.8847	1.04216	0.00253045	up
Streb.2G010390	NLP6_ARATH	RWP-RK	Chr2	23546127	23560399	17.8045	21.1832	16.2098	6.06	6.0041	7.8659	-1.48816	4.97513e-09	down
Streb.2G010510	NLP6_ARATH	RWP-RK	Chr2	23847988	23852979	32.6784	26.6149	26.1538	4.3645	4.014	4.2326	-2.77191	6.14175e-43	down
Streb.7G019330	RKD5_ARATH	RWP-RK	Chr7	86019731	86023260	5.0083	2.651	3.2646	13.5909	15.3673	11.0052	1.86702	3.65505e-08	up
Streb.9G024420	NLP2_ARATH	RWP-RK	Chr9	72702143	72705491	1.6525	1.17	2.9617	4.375	4.8363	5.2027	1.32753	0.000645954	up
Streb.3G019270	PXC1_ARATH	S1Fa-like	Chr3	26188785	26191351	10.2124	5.1878	7.1235	27.9158	22.6222	17.5525	1.5923	1.87578e-06	up
Streb.11G011140	SBP1_ANTMA	SBP	Chr11	74122651	74125058	1.3293	2.55	2.0659	6.2674	5.4371	6.8047	1.61796	0.000149646	up
Streb.8G011580	SPL9_ARATH	SBP	Chr8	27339383	27342907	5.2419	2.2144	2.8299	15.2701	11.4772	8.5972	1.77677	3.78623e-05	up
Streb.11G000190	SPL12_ORYSI	SBP	Chr11	390202	391552	10.9337	5.5611	4.9375	37.9335	41.1812	33.4036	2.38214	5.5938e-11	up
Streb.6G027750	PTA14_ARATH	SET	Chr6	90107246	90112819	0.5492	0.4678	0.6081	16.5283	15.8406	12.2211	4.77158	1.64682e-48	up
Streb.2G051150	CHR25_ARATH	SNF2	Chr2	163089069	163094373	2.3373	1.2743	1.9434	12.0742	10.8775	10.0191	2.56863	1.40276e-20	up
Streb.11G005870	TCP2_ARATH	TCP	Chr11	36205533	36220351	9.9645	8.1813	14.4687	25.0482	18.0531	22.4765	1.01015	0.000557752	up
Streb.4G022670	TCP14_ARATH	TCP	Chr4	104834249	104836098	39.2562	18.5534	14.6485	12.4861	9.462	10.9892	-1.15151	0.00887515	down
Streb.2G053490	JAZ1_SOYBN	Tify	Chr2	166979844	166980959	33.3842	79.5206	106.177	11.4935	8.5105	7.8396	-2.98009	3.11652e-12	down
Streb.5G003230	TIF6B_ARATH	Tify	Chr5	8259278	8263239	66.1326	78.8338	280.517	70.0107	54.4777	62.0726	-1.16492	0.0370663	down
Streb.1G034460	NPR1_MALHU	TRAF	Chr1	116008164	116011592	12.7346	11.9311	8.6186	4.0804	4.8703	6.1856	-1.15505	0.00024249	down
Streb.1G034590	NPR1_MALHU	TRAF	Chr1	116206384	116209893	4.5824	8.8405	6.5254	2.4155	3.5874	2.8676	-1.19052	0.00173279	down
Streb.3G010170	Y1576_ARATH	TRAF	Chr3	13366784	13369189	3.7764	4.9947	5.1257	1.0064	1.2432	1.5015	-1.9003	2.88212e-07	down
Streb.Contig04881G000020	TLP7_ARATH	TUB	Contig04881	10310	12918	7.38	7.4883	7.8758	2.8366	2.7609	3.5945	-1.31702	1.33644e-06	down
Streb.11G007600	WRK22_ARATH	WRKY	Chr11	48738378	48756198	1.3847	1.0695	1.388	4.6942	4.6311	3.7471	1.76147	5.97137e-08	up
Streb.1G002040	WRK70_SOLLC	WRKY	Chr1	3566578	3568955	11.5221	7.6074	1.6232	24.3927	19.2761	29.3653	1.78481	0.00617199	up
Streb.4G015740	WRKY4_ARATH	WRKY	Chr4	89753430	89756562	38.2749	33.1893	29.0815	7.0114	5.4973	5.8551	-2.46753	3.97703e-26	down
Streb.2G030570	WRK51_ARATH	WRKY	Chr2	125436478	125438068	23.5868	30.9966	10.4599	4.8903	4.7597	16.0144	-1.37662	0.0388494	down
Streb.2G051870	WRK40_ARATH	WRKY	Chr2	164652349	164654032	21.8253	46.7334	38.7361	11.4351	11.8996	19.5246	-1.34219	0.00112475	down
Streb.4G005140	WRK65_ARATH	WRKY	Chr4	59562916	59565121	36.9532	23.8841	22.1654	8.3817	8.4494	14.769	-1.40497	0.000136683	down
Streb.8G004280	WRK21_ARATH	WRKY	Chr8	8823144	8826598	3.1869	1.4309	2.2026	7.0556	9.5266	10.8672	2.00931	1.30921e-07	up
Streb.3G012150	WRKY6_ARATH	WRKY	Chr3	15811495	15814841	2.2221	0.8137	1.5773	4.0079	3.6032	6.2604	1.59258	0.000869637	up

## Sheet: Table S6 
Table S6 Differentially expressed transporters in response to polyploidization.
Gene_ID	Gene_Name	Chr	Start	End	DSL_1	DSL_2	DSL_3	TSL_1	TSL_2	TSL_3	Log2FC	P-value	Regulated	Pfam
Streb.10G025920	VPS4_ARATH	Chr10	89579045	89582294	18.1232	21.941	20.0312	42.9263	52.118	50.2599	1.25954	6.59049e-09	up	PF00004.32:ATPase family associated with various cellular activities (AAA)
Streb.10G006460	AB10C_ARATH	Chr10	13971234	13977198	38.4599	30.3597	32.2155	8.7435	9.1816	12.4551	-1.74317	1.4612e-13	down	PF00005.30:ABC transporter
Streb.3G009500	AB10I_ARATH	Chr3	12647318	12650037	1.6193	0.8583	1.1325	10.9542	8.7233	9.9592	3.03714	7.7309e-16	up	PF00005.30:ABC transporter
Streb.5G025360	AB11G_ARATH	Chr5	100521219	100525272	0.7368	0.5239	0.9857	3.9596	4.2853	3.3241	2.36501	3.08315e-10	up	PF00005.30:ABC transporter
Streb.4G013640	AB26B_ARATH	Chr4	84475529	84484566	2.0829	1.8927	1.9423	6.1246	4.7923	4.4255	1.3642	0.00793915	up	PF00005.30:ABC transporter
Streb.5G001490	AB3C_ARATH	Chr5	3850491	3862482	1.4301	1.3485	1.6606	5.3017	5.6447	4.1759	1.76133	1.10921e-12	up	PF00005.30:ABC transporter
Streb.2G008870	EDL16_ARATH	Chr2	18595992	18601079	12.1265	37.6318	56.3826	15.4828	12.9975	5.7432	-1.63301	0.00646719	down	PF00083.27:Sugar (and other) transporter
Streb.9G006200	EDL16_ARATH	Chr9	9576185	9581007	0.2289	0.4367	2.6891	5.8905	6.2265	1.7608	2.0851	0.0202951	up	PF00083.27:Sugar (and other) transporter
Streb.10G002460	PHT11_PETHY	Chr10	5082431	5085426	192.741	214.354	146.328	36.4413	30.6344	50.5629	-2.25505	2.97971e-14	down	PF00083.27:Sugar (and other) transporter
Streb.9G025500	STP13_ARATH	Chr9	81884011	81889600	17.9254	15.922	20.1897	38.9857	35.9861	35.6152	1.0274	4.69592e-09	up	PF00083.27:Sugar (and other) transporter
Streb.7G022990	CNGC1_ARATH	Chr7	94018007	94023623	26.3048	38.7444	26.0072	11.889	12.0048	15.0235	-1.24911	1.8856e-05	down	PF00520.34:Ion transport protein
Streb.3G013310	CNGC2_ARATH	Chr3	17082596	17091127	0.5681	0.5678	0.2119	3.4324	4.3609	4.0656	3.11605	6.10848e-12	up	PF00520.34:Ion transport protein
Streb.2G032360	CNGC2_ARATH	Chr2	129953113	129957650	21.9513	24.855	37.4003	73.3161	65.7517	55.824	1.20977	6.45949e-06	up	PF00520.34:Ion transport protein
Streb.3G008960	AB3C_ARATH	Chr3	12069347	12076094	2.651	2.5687	2.7127	5.1182	5.0869	5.9289	1.01435	7.65802e-07	up	PF00664.26:ABC transporter transmembrane region
Streb.1G048060	PTR1_ARATH	Chr1	138269936	138274052	14.5681	19.3687	15.875	4.8441	2.9151	3.839	-2.12061	8.34052e-13	down	PF00854.24:POT family
Streb.6G016920	PTR1_ARATH	Chr6	72164462	72169211	3.2214	6.8724	4.7671	0.7752	0.1572	0.4072	-3.49864	4.6764e-09	down	PF00854.24:POT family
Streb.9G001670	PTR14_ARATH	Chr9	2790101	2795716	2.4274	3.7812	3.159	4.2816	7.712	7.0635	1.00741	0.00880869	up	PF00854.24:POT family
Streb.4G022830	PTR19_ARATH	Chr4	105037877	105042085	1.212	1.0417	0.672	6.9196	11.4993	8.5272	3.18801	2.80029e-17	up	PF00854.24:POT family
Streb.3G000650	PTR27_ARATH	Chr3	950389	955879	30.9361	42.8676	27.789	5.8472	7.5881	8.6044	-2.22763	1.96652e-13	down	PF00854.24:POT family
Streb.2G050050	PTR44_ARATH	Chr2	161512234	161515722	74.6836	90.9379	96.7366	31.7806	21.0021	43.4031	-1.45789	6.03201e-06	down	PF00854.24:POT family
Streb.4G026380	PTR6_ARATH	Chr4	110607659	110611127	25.7627	16.6914	16.916	68.8821	72.9746	79.5965	1.8891	5.74611e-14	up	PF00854.24:POT family
Streb.2G052740	PTR6_ARATH	Chr2	165930224	165933573	58.418	52.9871	56.6181	97.2699	120.352	122.938	1.00965	1.08442e-07	up	PF00854.24:POT family
Streb.2G054550	NAT3_ARATH	Chr2	168270322	168275003	4.2057	4.9835	6.5187	2.2544	1.8625	3.4573	-1.05709	0.00529673	down	PF00860.23:Permease family
Streb.9G022520	NAT6_ARATH	Chr9	48919865	48927787	3.7627	4.8229	3.4622	0.6666	1.0739	1.0923	-2.10741	1.5363e-08	down	PF00860.23:Permease family
Streb.10G018020	NIPA9_ARATH	Chr10	69598966	69603284	0.5397	0.9263	1.2861	3.0978	3.4997	3.1651	1.81686	0.000298272	up	PF00892.23:EamA-like transporter family
Streb.8G021190	WTR14_ARATH	Chr8	76316793	76320766	5.3804	8.0896	5.7391	1.2497	2.8846	2.4239	-1.57076	0.00035604	down	PF00892.23:EamA-like transporter family
Streb.8G021200	WTR14_ARATH	Chr8	76375687	76383651	2.4388	4.4321	2.1501	0.3272	0.9953	1.5867	-1.662	0.0184781	down	PF00892.23:EamA-like transporter family
Streb.2G019300	WTR18_ARATH	Chr2	70261509	70264866	5.1628	5.7253	7.8684	1.3571	2.4921	3.0045	-1.45496	0.000211719	down	PF00892.23:EamA-like transporter family
Streb.11G018710	WTR42_ARATH	Chr11	95097417	95100274	16.5531	16.6624	12.9401	6.4005	6.3483	7.1233	-1.23293	8.95344e-07	down	PF00892.23:EamA-like transporter family
Streb.1G030690	WTR42_ARATH	Chr1	108298629	108303457	7.3312	6.7857	5.7747	2.5203	3.7204	2.9737	-1.12402	0.000707629	down	PF00892.23:EamA-like transporter family
Streb.2G058620	WTR7_ARATH	Chr2	174372633	174377180	9.595	12.5411	15.3382	6.6275	5.135	4.2707	-1.23253	0.000140871	down	PF00892.23:EamA-like transporter family
Streb.10G012660	SUT13_ARATH	Chr10	32758946	32776505	14.8744	16.4248	22.0455	4.2481	2.6975	5.1111	-2.14951	7.72501e-12	down	PF00916.23:Sulfate permease family
Streb.10G012670	SUT22_ARATH	Chr10	32912169	32916901	4.1556	8.0392	5.8751	0.6183	1.5646	1.559	-2.29162	2.11832e-05	down	PF00916.23:Sulfate permease family
Streb.1G026990	SUT31_ARATH	Chr1	100802533	100807258	177.285	196.943	101.584	65.7767	74.5964	77.2079	-1.15574	0.00058122	down	PF00916.23:Sulfate permease family
Streb.6G034210	TDT_ARATH	Chr6	100327975	100341504	7.9151	6.8899	6.7915	1.81	1.702	2.2016	-1.92915	3.09103e-12	down	PF00939.22:Sodium:sulfate symporter transmembrane region
Streb.11G029650	SLY1_ARATH	Chr11	114955740	114958606	6.3444	7.3205	10.4235	3.8397	3.5865	4.3843	-1.03119	0.000649256	down	PF00995.26:Sec1 family
Streb.4G001330	SLY1_ARATH	Chr4	30773876	30777200	1.9145	0.9551	1.7152	3.2205	3.2693	3.694	1.15409	0.00414705	up	PF00995.26:Sec1 family
Streb.10G027430	AB20G_ARATH	Chr10	91805074	91808796	12.6116	19.5818	13.7721	6.5396	5.6962	6.2041	-1.33978	4.49477e-06	down	PF01061.27:ABC-2 type transporter
Streb.1G035320	AB39G_ARATH	Chr1	117474725	117489988	0.2877	0.3267	0.3621	6.3288	6.7409	5.0438	4.20184	1.46643e-44	up	PF01061.27:ABC-2 type transporter
Streb.1G016980	AB5G_ARATH	Chr1	40704753	40706895	9.0408	7.7242	10.5779	24.0756	22.029	16.4809	1.19066	1.82119e-06	up	PF01061.27:ABC-2 type transporter
Streb.9G030840	ABCG1_PETHY	Chr9	99145586	99147570	33.812	28.8538	28.2936	6.1041	6.1948	8.3019	-2.15375	1.73137e-19	down	PF01061.27:ABC-2 type transporter
Streb.2G034940	AAP6_ARATH	Chr2	135216011	135219967	4.5705	7.4442	5.3074	33.0135	28.2997	26.4612	2.3193	1.28008e-15	up	PF01490.21:Transmembrane amino acid transporter protein
Streb.9G013250	LAX4_MEDTR	Chr9	22228308	22232761	3.4726	3.4935	4.0188	8.6091	8.7969	6.6292	1.12091	1.54726e-05	up	PF01490.21:Transmembrane amino acid transporter protein
Streb.2G018370	LHT1_ARATH	Chr2	58658266	58666554	11.47	15.6642	13.464	2.9875	2.8775	4.9796	-1.92023	7.78803e-09	down	PF01490.21:Transmembrane amino acid transporter protein
Streb.2G000140	MRS23_ARATH	Chr2	135587	137183	0.1895	0	0.0442	6.2933	8.9753	6.654	6.59785	1.93159e-17	up	PF01544.21:CorA-like Mg2+ transporter protein
Streb.9G031220	MRS23_ARATH	Chr9	99837272	99839758	0.072	0.2945	1.1416	6.5105	5.5284	5.5084	3.55832	4.77042e-07	up	PF01544.21:CorA-like Mg2+ transporter protein
Streb.11G025820	MRS24_ARATH	Chr11	108203256	108207314	1.2717	0.9805	1.2937	3.1283	3.1486	2.2408	1.25943	0.00168302	up	PF01544.21:CorA-like Mg2+ transporter protein
Streb.2G046270	NRAM3_ARATH	Chr2	155500328	155503773	16.2718	32.57	38.2946	63.5091	58.8251	63.2327	1.08272	0.00245887	up	PF01566.21:Natural resistance-associated macrophage protein
Streb.4G025410	NRAM6_ARATH	Chr4	109119247	109123975	10.7385	12.4794	8.1713	1.8813	2.4032	1.7959	-2.38969	9.44886e-14	down	PF01566.21:Natural resistance-associated macrophage protein
Streb.Contig02369_ERROPOS97112G000040	ENT3_ARATH	Contig02369_ERROPOS97112	82536	88861	2.1389	1.1432	1.6425	3.3077	3.0782	4.08	1.08652	0.00470315	up	PF01733.21:Nucleoside transporter
Streb.5G032040	ENT8_ARATH	Chr5	111689308	111691284	21.5261	23.6831	19.0925	8.0654	8.0985	11.6334	-1.22647	2.09221e-05	down	PF01733.21:Nucleoside transporter
Streb.Contig05732_ERROPOS1300000G000070	NTF2_ARATH	Contig05732_ERROPOS1300000	65394	69884	12.8419	7.8285	13.127	27.2915	27.4096	18.8757	1.12319	0.000193207	up	PF02136.23:Nuclear transport factor 2 (NTF2) domain
Streb.3G024170	NTF2B_ARATH	Chr3	35775902	35777901	38.6578	28.0043	28.5726	5.4231	7.9974	8.7652	-2.11047	9.35041e-10	down	PF02136.23:Nuclear transport factor 2 (NTF2) domain
Streb.2G017920	NTF2B_ARATH	Chr2	54541077	54544146	18.7702	16.3567	17.9334	38.4618	40.8887	39.6392	1.15669	3.31661e-07	up	PF02136.23:Nuclear transport factor 2 (NTF2) domain
Streb.11G017310	Y1609_ARATH	Chr11	92217866	92221652	8.6483	6.0964	9.6918	17.3509	16.2958	16.5142	1.0371	2.03499e-05	up	PF02374.18:Anion-transporting ATPase
Streb.11G008160	TGD2_ARATH	Chr11	54363740	54369899	24.3867	18.4291	20.5421	50.5035	46.674	44.0321	1.14793	1.40951e-08	up	PF02470.23:MlaD protein
Streb.10G018100	IRT3_ARATH	Chr10	69854032	69856632	31.7421	37.1446	26.0454	9.343	10.2655	10.415	-1.68114	1.61161e-10	down	PF02535.25:ZIP Zinc transporter
Streb.6G017260	ZIP2_ARATH	Chr6	72731497	72733726	0	0.1386	1.0433	18.7654	16.7578	24.2492	5.69984	0.00010447	up	PF02535.25:ZIP Zinc transporter
Streb.Contig03477G000010	ZIP6_ARATH	Contig03477	12448	14708	0.1752	0.199	0.2451	10.0203	11.0899	9.9525	5.63595	2.23219e-33	up	PF02535.25:ZIP Zinc transporter
Streb.1G047870	ZIP6_ARATH	Chr1	137983450	137985782	48.0667	79.903	58.1712	10.4036	8.295	12.4718	-2.59949	2.75715e-17	down	PF02535.25:ZIP Zinc transporter
Streb.5G009580	POT2_ARATH	Chr5	31789401	31797154	19.5812	25.3886	23.7889	10.8644	11.7946	9.2835	-1.12004	1.39488e-06	down	PF02705.19:K+ potassium transporter
Streb.11G000040	NOD3_MEDTR	Chr11	52774	54465	37.6245	25.4952	34.3868	95.5443	89.2513	75.8751	1.41461	3.7392e-10	up	PF03083.19:Sugar efflux transporter for intercellular exchange
Streb.1G032140	SWET1_ARATH	Chr1	111106472	111107808	1.9184	2.2842	2.5291	6.2854	6.474	4.971	1.38607	0.000148913	up	PF03083.19:Sugar efflux transporter for intercellular exchange
Streb.8G017430	SWET3_ARATH	Chr8	62125703	62127691	9.0835	14.7965	13.1186	4.2407	6.4151	7.2341	-1.0638	0.00472107	down	PF03083.19:Sugar efflux transporter for intercellular exchange
Streb.2G031580	SWT17_ARATH	Chr2	128176952	128182794	17.6492	13.9721	30.6159	52.5449	43.0673	36.5089	1.09433	0.0016555	up	PF03083.19:Sugar efflux transporter for intercellular exchange
Streb.5G032270	GFT1_ARATH	Chr5	111970947	111972606	0.9543	1.0005	0.8556	4.4691	4.6135	4.7937	2.29072	4.84296e-12	up	PF03151.19:Triose-phosphate Transporter family
Streb.5G022800	GPT1_ARATH	Chr5	95499229	95503400	25.0366	17.7388	20.117	60.3333	63.5158	62.93	1.56252	7.86719e-15	up	PF03151.19:Triose-phosphate Transporter family
Streb.6G016160	NSTU1_ARATH	Chr6	70549834	70553150	4.1774	4.2046	3.1763	2.6086	1.558	1.5523	-1.03366	0.0315573	down	PF03151.19:Triose-phosphate Transporter family
Streb.1G018320	TPT_FLATR	Chr1	46342717	46346194	156.2	84.2601	136.967	104.222	22.3811	35.9873	-1.2159	0.0395099	down	PF03151.19:Triose-phosphate Transporter family
Streb.6G014120	UGNT1_ARATH	Chr6	64669197	64684644	1.5232	2.6558	3.2629	11.0506	13.4538	18.6712	2.52788	2.17257e-11	up	PF03151.19:Triose-phosphate Transporter family
Streb.9G009400	UUAT1_ARATH	Chr9	15306808	15309574	8.2311	5.5468	8.5201	19.3639	15.8414	16.4886	1.21184	2.03828e-06	up	PF03151.19:Triose-phosphate Transporter family
Streb.11G009350	OPT1_ARATH	Chr11	65161266	65167514	11.597	13.6939	9.4819	6.3567	5.0804	4.7362	-1.1255	0.000153569	down	PF03169.18:OPT oligopeptide transporter protein
Streb.Contig02905G000080	YSL1_ARATH	Contig02905	56168	59114	69.813	92.1059	85.5115	34.9374	31.7558	34.6552	-1.30191	5.79057e-10	down	PF03169.18:OPT oligopeptide transporter protein
Streb.7G009500	YSL3_ARATH	Chr7	31244529	31250988	2.5355	5.6815	5.3025	19.1656	27.097	22.1539	2.32372	1.46882e-10	up	PF03169.18:OPT oligopeptide transporter protein
Streb.4G012950	YSL6_ARATH	Chr4	83128724	83133596	32.7475	44.0802	37.05	18.8445	18.3415	19.7301	-1.01741	7.31459e-06	down	PF03169.18:OPT oligopeptide transporter protein
Streb.4G010070	YSL7_ARATH	Chr4	76506067	76514345	105.046	80.1148	65.7683	14.2315	13.0193	19.6282	-2.43551	3.39492e-17	down	PF03169.18:OPT oligopeptide transporter protein
Streb.11G004640	ACET1_ORYSJ	Chr11	19081730	19084829	10.7918	11.7922	7.0061	21.1074	20.912	22.7303	1.10725	0.000584002	up	PF03188.19:Eukaryotic cytochrome b561
Streb.6G025490	P2C02_ORYSJ	Chr6	86540846	86545759	0.5635	1.0075	0.7119	4.8792	6.5277	6.4065	2.94186	1.9861e-18	up	PF03364.23:Polyketide cyclase / dehydrase and lipid transport
Streb.11G002860	PIN4_ARATH	Chr11	9535605	9542485	4.1737	4.9719	5.0785	1.0799	1.5995	0.8424	-2.02538	7.17968e-09	down	PF03547.21:Membrane transport protein
Streb.1G007700	PIN5_ARATH	Chr1	15168806	15172445	7.3065	13.5397	7.6716	2.6005	1.6013	3.2424	-1.96581	2.0981e-05	down	PF03547.21:Membrane transport protein
Streb.3G028110	LSI2_ORYSJ	Chr3	46027405	46031021	20.4501	28.2588	25.7953	11.3892	13.3899	10.3998	-1.09736	1.00609e-05	down	PF03600.19:Citrate transporter
Streb.9G026140	LAZH1_ARATH	Chr9	84747197	84752349	5.1558	6.4274	6.3028	0.551	0.4516	0.5062	-3.58078	5.76331e-25	down	PF03619.19:Organic solute transporter Ostalpha
Streb.4G006320	SC61B_ARATH	Chr4	64089009	64090268	19.2398	33.7592	29.6954	13.0561	13.3033	14.6399	-1.02875	0.00225582	down	PF03911.19:Sec61beta family
Streb.6G032200	SC61B_ARATH	Chr6	97083317	97084674	18.6758	30.0452	22.6491	9.4142	11.5452	13.6944	-1.06216	0.00242773	down	PF03911.19:Sec61beta family
Streb.3G024460	NIPA8_ARATH	Chr3	36223575	36228507	7.8388	10.5368	11.4685	1.9698	1.6988	1.2574	-2.60989	7.97062e-18	down	PF05653.17:Magnesium transporter NIPA
Streb.3G024680	NIPA8_ARATH	Chr3	36515598	36520441	1.1602	1.9193	1.4148	3.4029	3.9531	3.5396	1.2567	0.000564512	up	PF05653.17:Magnesium transporter NIPA
Streb.1G038900	S40A2_ARATH	Chr1	123181484	123189797	5.0947	8.5564	6.4873	2.0095	2.1136	2.3574	-1.6559	1.8745e-06	down	PF06963.15:Ferroportin1 (FPN1)
Streb.2G044110	S40A3_ARATH	Chr2	151924252	151929216	24.4344	27.5353	24.8438	64.0285	63.6499	52.6065	1.21632	2.07581e-09	up	PF06963.15:Ferroportin1 (FPN1)
Streb.1G038660	ANTR3_ARATH	Chr1	122812836	122816759	16.6025	12.6493	17.87	59.0377	22.2381	18.761	1.08242	0.0289342	up	PF07690.19:Major Facilitator Superfamily
Streb.8G011030	ANTR4_ARATH	Chr8	25512983	25518353	2.0558	2.2926	2.8755	14.4816	14.3188	11.4246	2.46936	2.40674e-22	up	PF07690.19:Major Facilitator Superfamily
Streb.Contig03387G000020	SPNS2_ARATH	Contig03387	2630	5769	5.4808	7.8177	8.8547	3.1452	3.5476	2.7366	-1.2417	7.3036e-05	down	PF07690.19:Major Facilitator Superfamily
Streb.6G031480	UTR4_ARATH	Chr6	95598240	95602602	8.507	9.644	9.5947	1.9805	2.6915	2.573	-1.94846	1.87694e-12	down	PF08449.14:UAA transporter family
Streb.1G037300	LFS_ALLCE	Chr1	120393680	120395881	1.4107	0.4006	0.5755	3.0907	3.7207	4.8904	2.29977	0.00049219	up	PF10604.12:Polyketide cyclase / dehydrase and lipid transport
Streb.2G041070	PYL2_ARATH	Chr2	146907914	146908871	8.9672	11.4999	9.9037	5.104	2.855	2.7878	-1.51619	7.90493e-05	down	PF10604.12:Polyketide cyclase / dehydrase and lipid transport
Streb.6G030400	PYL9_ARATH	Chr6	94109057	94110965	20.1657	12.3295	25.9559	44.0814	55.0395	59.3017	1.44517	3.39881e-06	up	PF10604.12:Polyketide cyclase / dehydrase and lipid transport
Streb.3G026450	CAAT2_ARATH	Chr3	40591467	40596905	17.0799	20.0695	16.9959	5.7843	5.2308	9.1468	-1.44108	2.68372e-06	down	PF13520.9:Amino acid permease
Streb.3G008770	PHSB_ARATH	Chr3	11873515	11878677	3.2766	4.864	4.9916	2.2146	1.8351	1.5092	-1.2533	0.00055312	down	PF13520.9:Amino acid permease
Streb.2G012680	PHSB_ARATH	Chr2	30735914	30751039	1.1071	5.753	4.678	0.9575	0.963	1.9499	-1.59665	0.0247098	down	PF13520.9:Amino acid permease
Streb.10G024380	PHSC_ARATH	Chr10	86426410	86427903	1.3424	1.6919	3.513	1.1185	0.8165	0.5423	-1.39696	0.0257956	down	PF13520.9:Amino acid permease
Streb.7G023340	SEC22_ARATH	Chr7	94737369	94739697	2.1837	6.3497	2.3078	1.0072	0.5228	1.7582	-1.76184	0.0238795	down	PF13774.9:Regulated-SNARE-like domain
Streb.2G025750	ALA4_ARATH	Chr2	103271881	103279996	5.7713	6.1556	9.7467	2.2663	2.3103	2.549	-1.60442	8.22664e-09	down	PF16212.8:Phospholipid-translocating P-type ATPase C-terminal
Streb.6G000420	CHUP1_ARATH	Chr6	1008450	1010398	21.6309	14.7053	11.047	37.6635	33.5242	46.508	1.29685	0.000143372	up	PF16326.8:ABC transporter C-terminal domain
Streb.1G031450	PUP1_ARATH	Chr1	109587671	109591392	4.3066	4.6038	4.3309	0.3895	0.7961	0.5666	-2.92877	2.84642e-12	down	PF16913.8:Purine nucleobase transmembrane transport
Streb.4G023850	NRT31_ARATH	Chr4	106440924	106446012	15.9068	10.9995	19.9638	6.1832	6.9164	4.4749	-1.41261	0.000103967	down	PF16974.8:High-affinity nitrate transporter accessory, Ig-like domain
Streb.Contig03814G000040	MOT1_ARATH	Contig03814	28951	30367	0.6318	1.1072	1.3046	5.7868	7.0911	5.6926	2.59589	1.79259e-11	up	PF16983.8:Molybdate transporter of MFS superfamily
Streb.2G052470	MOT2_ARATH	Chr2	165472142	165486656	9.0111	10.5915	22.6583	32.3816	46.0885	34.852	1.43232	0.000294675	up	PF16983.8:Molybdate transporter of MFS superfamily
Streb.10G023900	TNPO1_ARATH	Chr10	85113050	85120643	3.0282	1.6194	1.8237	7.289	6.2165	7.2662	1.67598	1.23329e-07	up	PF18808.4:Importin repeat

## Sheet: TableS7
Table S7 Differentially expressed genes (DEGs) related to steviol glycosides (SGs) biosynthesis.
Gene_ID	Gene_Name	Chr	Start	End	DSL_1	DSL_2	DSL_3	TSL_1	TSL_2	TSL_3	Log2FC	P-value	Regulated
The ent-kaurenoic acid biosynthesis pathway
Streb.1G007430	ent-KAH	Chr1	14489619	14494873	41.1384	53.0046	38.2618	111.684	125.417	137.133	1.47866	1.99831e-09	up
Streb.6G002670	ent-KS1	Chr6	7413065	7433311	0.5296	0.4603	1.0092	3.5259	3.8039	3.2134	2.40175	3.18499e-10	up
The SG biosynthesis pathway
Streb.1G038330	UGT73E1	Chr1	122414017	122415532	1.4919	0.5496	2.0304	8.741	9.0507	9.4507	2.75632	1.84783e-10	up
Streb.1G038320	UGT73E1	Chr1	122394270	122396034	12.5649	8.4375	9.5278	22.2263	22.3459	22.0486	1.11831	2.23974e-06	up
Streb.Contig05263G000030	UGT73E1	Contig05263	19884	20716	254.058	140.248	160.339	73.1735	59.1358	54.5751	-1.57736	1.59941e-07	down
Streb.8G014780	UGT73E1	Chr8	39266596	39269863	10.0415	7.5865	7.2594	3.955	3.2416	4.542	-1.09464	0.00718923	down
Streb.9G032260	UGT74G1	Chr9	102423928	102432925	131.484	128.427	147.108	297.421	302.503	264.233	1.07801	8.51573e-12	up
Streb.1G003400	UGT76G1	Chr1	6203060	6204504	89.199	66.6585	211.45	305.053	226.358	294.487	1.1878	0.00711062	up
novel.4002	UGT85C2	Chr4	104906805	104912583	0	0.1134	0.349	14.2329	14.1143	11.9425	6.42	1.28635e-32	up
Streb.4G019590	UGT85C2	Chr4	98965521	98975259	0.2525	0.6117	0.3139	14.8269	9.5956	15.6586	5.0585	1.66195e-20	up
Streb.7G015130	UGT91D2	Chr7	75230380	75231729	4.6484	2.8296	14.8135	217.566	103.408	110.582	4.30352	1.64213e-14	up
Streb.4G022730	UGT91D2	Chr4	104876076	104877728	19.5715	18.5877	25.4679	170.648	111.556	71.0561	2.46905	1.37459e-12	up
Streb.7G015100	UGT91D2	Chr7	75151010	75152371	0.5815	0.5284	5.2975	19.8896	12.8121	12.6455	2.86526	0.000316996	up

## Sheet: TableS8
Table S8 The different bacterial taxa in diploid and autotetraploid stevia rhizosphere.
Biomarker_Name	Abundance	Groups	LDA-value	P-value
d__Bacteria.p__Firmicutes.c__Bacilli	4.88071	D	4.3935	0.0495346
d__Bacteria.p__Bacteroidetes.c__Chitinophagia.o__Chitinophagales.f__Chitinophagaceae.g__Chitinophaga	4.0026	T	3.56503	0.0495346
d__Bacteria.p__Proteobacteria.c__Alphaproteobacteria.o__Hyphomicrobiales.f__Hyphomicrobiaceae.g__Methyloceanibacter	4.22109	D	3.59086	0.0495346
d__Bacteria.p__Bacteroidetes.c__Flavobacteriia.o__Flavobacteriales.f__Flavobacteriaceae	3.99416	T	3.62533	0.0495346
d__Bacteria.p__Proteobacteria.c__Alphaproteobacteria.o__Hyphomicrobiales.f__Rhizobiaceae	4.41933	T	3.58123	0.0495346
d__Bacteria.p__Proteobacteria.c__Betaproteobacteria.o__Burkholderiales.f__Burkholderiaceae.g__Caballeronia	4.28983	D	3.80022	0.0495346
d__Bacteria.p__Acidobacteria.c__Vicinamibacteria.o__norank.f__Vicinamibacteraceae.g__Luteitalea.s__Luteitalea pratensis	4.8678	D	3.97087	0.0495346
d__Bacteria	5.9866	D	4.31576	0.0495346
d__Bacteria.p__Bacteroidetes.c__Flavobacteriia	4.11104	T	3.73447	0.0495346
d__Bacteria.p__Acidobacteria	5.07828	D	4.33474	0.0495346
d__Bacteria.p__Acidobacteria.c__Vicinamibacteria.o__norank	4.93299	D	4.18572	0.0495346
d__Bacteria.p__Proteobacteria.c__Betaproteobacteria.o__Nitrosomonadales.f__Methylophilaceae	4.13785	T	3.72406	0.0495346
d__Bacteria.p__Bacteroidetes.c__Flavobacteriia.o__Flavobacteriales	4.11104	T	3.74375	0.0495346
d__Bacteria.p__Acidobacteria.c__Vicinamibacteria.o__norank.f__Vicinamibacteraceae	4.93299	D	4.15976	0.0495346
d__Bacteria.p__Proteobacteria.c__Gammaproteobacteria.o__Pseudomonadales	4.22235	T	3.74323	0.0495346
d__Bacteria.p__Acidobacteria.c__Vicinamibacteria.o__norank.f__Vicinamibacteraceae.g__Luteitalea	4.91651	D	4.2	0.0495346
d__Bacteria.p__Bacteroidetes.c__Chitinophagia.o__Chitinophagales.f__Chitinophagaceae.g__Niabella	4.12228	T	3.63813	0.0495346
d__Bacteria.p__Proteobacteria.c__Betaproteobacteria.o__Burkholderiales.f__Burkholderiaceae	4.47411	D	3.73562	0.0495346
d__Bacteria.p__Proteobacteria.c__Gammaproteobacteria.o__Pseudomonadales.f__Pseudomonadaceae	4.21216	T	3.68944	0.0495346
d__Bacteria.p__Proteobacteria.c__Alphaproteobacteria.o__Hyphomicrobiales.f__Hyphomicrobiaceae	4.60413	D	3.78885	0.0495346
Unclassified	4.66771	T	3.86762	0.0495346
d__Bacteria.p__Proteobacteria.c__Gammaproteobacteria.o__Pseudomonadales.f__Pseudomonadaceae.g__Pseudomonas	4.20957	T	3.69437	0.0495346
d__Bacteria.p__Proteobacteria.c__Gammaproteobacteria.o__Pseudomonadales.f__Pseudomonadaceae.g__Pseudomonas.s__Pseudomonas aeruginosa	4.1191	T	3.5805	0.0495346
d__Bacteria.p__Acidobacteria.c__Vicinamibacteria	4.93299	D	4.20656	0.0495346
d__Bacteria.p__Bacteroidetes.c__Chitinophagia.o__Chitinophagales.f__Chitinophagaceae.g__Niabella.s__Niabellasoli	4.03478	T	3.64149	0.0495346
d__Bacteria.p__Proteobacteria.c__Betaproteobacteria.o__Burkholderiales	4.87822	D	3.65728	0.0495346
d__Bacteria.p__Firmicutes.c__Bacilli.o__Lactobacillales	4.75197	D	4.36234	0.0495346
d__Bacteria.p__Bacteroidetes	5.01189	T	4.29264	0.0495346
d__Bacteria.p__Proteobacteria.c__Betaproteobacteria.o__Burkholderiales.f__Alcaligenaceae	4.15435	T	3.69898	0.0495346
d__Bacteria.p__Bacteroidetes.c__Cytophagia.o__Cytophagales	4.27671	T	3.53149	0.0495346
d__Bacteria.p__Proteobacteria.c__Betaproteobacteria.o__Nitrosomonadales	4.48318	T	3.67586	0.0495346
d__Bacteria.p__Proteobacteria.c__Betaproteobacteria.o__Burkholderiales.f__Alcaligenaceae.g__Achromobacter	3.95869	T	3.6215	0.0495346
d__Bacteria.p__Firmicutes.c__Bacilli.o__Lactobacillales.f__Lactobacillaceae	4.74786	D	4.36128	0.0495346
d__Bacteria.p__Proteobacteria.c__Alphaproteobacteria.o__Hyphomicrobiales.f__Hyphomicrobiaceae.g__Methyloceanibacter.s__uncultured bacterium	4.17167	D	3.56604	0.0495346
d__Bacteria.p__Bacteroidetes.c__Cytophagia	4.27671	T	3.52528	0.0495346
d__Bacteria.p__Bacteroidetes.c__Flavobacteriia.o__Flavobacteriales.f__Flavobacteriaceae.g__Flavobacterium	3.9398	T	3.56199	0.0495346
d__Bacteria.p__Proteobacteria.c__Gammaproteobacteria	5.0123	T	4.03477	0.0495346

## Sheet: Table S9
Table S9 The different fungal taxa in diploid and autotetraploid stevia rhizosphere.
Biomarker_Name	Abundance	Groups	LDA-value	P-value
d__Eukaryota.p__norank.c__norank.o__norank.f__Sanchytriaceae.g__Sanchytrium.s__Sanchytrium tribonematis	3.83593	D	3.50079	0.0495346
d__Eukaryota.p__norank.c__norank.o__norank.f__Sanchytriaceae	3.83593	D	3.50613	0.0495346
d__Eukaryota.p__Cryptomycota.c__norank.o__norank.f__norank.g__Paramicrosporidium	3.84201	D	3.50891	0.0495346
d__Eukaryota.p__Cryptomycota.c__norank.o__norank.f__norank	3.84201	D	3.50227	0.0495346
d__Eukaryota.p__Cryptomycota.c__norank.o__norank	3.84201	D	3.53057	0.0495346
d__Eukaryota.p__Cryptomycota.c__norank	3.84201	D	3.50596	0.0495346
d__Eukaryota.p__Basidiomycota.c__Agaricomycetes.o__Cantharellales.f__Ceratobasidiaceae.g__Ceratobasidium.s__Ceratobasidium sp	3.90237	T	3.64566	0.0495346
d__Eukaryota.p__Basidiomycota.c__Agaricomycetes.o__Cantharellales.f__Ceratobasidiaceae.g__Ceratobasidium	3.90611	T	3.67194	0.0495346
d__Eukaryota.p__Basidiomycota.c__Agaricomycetes.o__Cantharellales.f__Ceratobasidiaceae	4.02069	T	3.76779	0.0495346
d__Eukaryota.p__Ascomycota.c__Sordariomycetes.o__Sordariales.f__norank	3.9391	D	3.5454	0.0495346
d__Eukaryota.p__Ascomycota.c__Sordariomycetes.o__Sordariales.f__Chaetomiaceae.g__Zopfiella	4.16205	D	3.85333	0.0495346
d__Eukaryota.p__Ascomycota.c__Sordariomycetes.o__Sordariales.f__Chaetomiaceae.g__Chaetomium.s__Chaetomium sp_TR160	4.11771	D	3.69848	0.0495346
d__Eukaryota.p__Ascomycota.c__Sordariomycetes.o__Microascales.f__Microascaceae.g__Scedosporium.s__Scedosporium apiospermum	4.2138	D	3.81967	0.0495346
d__Eukaryota.p__Ascomycota.c__Sordariomycetes.o__Microascales.f__Microascaceae.g__Scedosporium	4.29028	D	3.8632	0.0495346
d__Eukaryota.p__Ascomycota.c__Sordariomycetes.o__Microascales.f__Microascaceae.g__Lophotrichus.s__Lophotrichus sp_1RJ2014	4.44944	D	4.05171	0.0495346
d__Eukaryota.p__Ascomycota.c__Sordariomycetes.o__Microascales.f__Microascaceae.g__Lophotrichus	4.44965	D	4.02747	0.0495346
d__Eukaryota.p__Ascomycota.c__Sordariomycetes.o__Microascales.f__Microascaceae	4.74715	D	4.31661	0.0495346
d__Eukaryota.p__Ascomycota.c__Sordariomycetes.o__Microascales	4.74769	D	4.33045	0.0495346
d__Eukaryota.p__Ascomycota.c__Sordariomycetes.o__Hypocreales.f__Stachybotryaceae.g__Myrothecium.s__Myrothecium inundatum	4.40574	D	4.07216	0.0495346
d__Eukaryota.p__Ascomycota.c__Sordariomycetes.o__Hypocreales.f__Stachybotryaceae.g__Myrothecium	4.4787	D	4.18128	0.0495346
d__Eukaryota.p__Ascomycota.c__Sordariomycetes.o__Hypocreales.f__Stachybotryaceae	4.49705	D	4.18449	0.0495346
d__Eukaryota.p__Ascomycota.c__Sordariomycetes.o__Hypocreales.f__Nectriaceae.g__Fusarium.s__Fusarium sp_CBS110145	4.27653	D	3.93341	0.0495346
d__Eukaryota.p__Ascomycota.c__Pezizomycetes.o__Pezizales.f__norank.g__Trichobolus.s__Trichobolus zukalii	4.02126	D	3.62227	0.0495346
d__Eukaryota.p__Ascomycota.c__Pezizomycetes.o__Pezizales.f__norank.g__Trichobolus	4.02126	D	3.63873	0.0495346
d__Eukaryota.p__Ascomycota.c__Pezizomycetes.o__Pezizales.f__norank	4.02126	D	3.6165	0.0495346
d__Eukaryota.p__Ascomycota.c__Pezizomycetes.o__Pezizales	4.4757	D	3.9822	0.0495346
d__Eukaryota.p__Ascomycota.c__Pezizomycetes	4.4757	D	4.00733	0.0495346
d__Eukaryota.p__Ascomycota.c__Eurotiomycetes.o__Eurotiales.f__Aspergillaceae.g__Aspergillus	4.25937	D	3.7845	0.0495346
d__Eukaryota	5.99924	T	4.25775	0.0495346

## Sheet: Table S10
Table S10 The correlated network of genes and microorganisms with steviol glycosides (SGs) in stevia post-polyploidization.
Name	Metabolite	Correlation
Steviol glycoside biosynthesis related genes
ent-KS1	Rebaudioside A	0.962867
ent-KS1	Steviol	0.983728
ent-KAH	Rebaudioside A	0.972007
ent-KAH	Steviol	0.984373
UGT91D2	Steviol	0.89955
UGT85C2	Steviol	0.989368
UGT76G1	Steviol	0.824335
UGT74G1	Rebaudioside A	0.856608
UGT74G1	Steviol	0.980365
UGT73E1	Rebaudioside A	0.930872
UGT73E1	Steviol	0.993561
Transcription factors
WRKY6_ARATH	Rebaudioside C	0.907284
WRKY6_ARATH	Rebaudioside A	0.954203
WRKY6_ARATH	Steviol	0.86857
WRKY4_ARATH	Rebaudioside A	-0.894661
WRKY4_ARATH	Steviol	-0.981521
WRK70_SOLLC	steviolbioside	0.844172
WRK70_SOLLC	Rebaudioside A	0.96553
WRK70_SOLLC	Steviol	0.906521
WRK65_ARATH	Steviol	-0.851156
WRK22_ARATH	Rebaudioside A	0.842467
WRK22_ARATH	Steviol	0.971764
WRK21_ARATH	Rebaudioside A	0.966132
WRK21_ARATH	Steviol	0.954124
VIP1_ARATH	Rebaudioside A	-0.848927
VIP1_ARATH	Steviol	-0.955811
UNE10_ARATH	Rebaudioside A	-0.884584
UNE10_ARATH	Steviol	-0.96984
RVE8_ARATH	Rebaudioside A	0.916917
RVE8_ARATH	Steviol	0.98638
RHL1_LOTJA	Rebaudioside A	0.91582
RHL1_LOTJA	Steviol	0.991267
RAP23_ARATH	Rebaudioside A	-0.856932
RAP23_ARATH	Steviol	-0.963771
ORG3_ARATH	Rebaudioside A	0.958547
ORG3_ARATH	Steviol	0.9945
NTL9_ARATH	Rebaudioside A	0.873547
NTL9_ARATH	Steviol	0.96961
NAC83_ARATH	Rebaudioside A	0.979957
NAC83_ARATH	Steviol	0.983632
NAC73_ARATH	Rebaudioside A	0.854546
NAC73_ARATH	Steviol	0.969674
NAC43_ARATH	Rebaudioside A	0.936177
NAC43_ARATH	Steviol	0.956794
NAC2_ARATH	Rebaudioside A	-0.937816
NAC2_ARATH	Steviol	-0.994462
NAC17_ARATH	Rebaudioside A	0.964942
NAC17_ARATH	Steviol	0.972633
MYC2_ARATH	Rebaudioside A	0.936155
MYC2_ARATH	Steviol	0.966669
MYBS1_ORYSI	Rebaudioside A	0.845131
MYBS1_ORYSI	Steviol	0.901308
MYB90_ARATH	Rebaudioside A	0.90111
MYB90_ARATH	Steviol	0.971641
MYB48_ARATH	Rebaudioside A	-0.881256
MYB48_ARATH	Steviol	-0.963078
MYB44_ARATH	Rebaudioside A	-0.91494
MYB44_ARATH	Steviol	-0.968502
MYB4_ORYSJ	Rebaudioside A	0.812743
MYB4_ORYSJ	Steviol	0.90738
MYB17_ARATH	steviolbioside	-0.882586
MYB17_ARATH	Rebaudioside A	-0.864423
MYB17_ARATH	Steviol	-0.893746
MYB1_ACTCC	Steviol	-0.88741
MYB06_ANTMA	Steviol	0.890266
MY111_ARATH	Steviol	0.954001
MY102_ARATH	Rebaudioside A	-0.934716
MY102_ARATH	Steviol	-0.994289
MB101_ARATH	Rebaudioside A	0.981795
MB101_ARATH	Steviol	0.981114
LHY_PETHY R	Steviol	0.883344
KUA1_ARATH	Rebaudioside A	0.912877
KUA1_ARATH	Steviol	0.972025
IRO2_ORYSI	Rebaudioside A	0.94201
IRO2_ORYSI	Steviol	0.841557
ILR3_ARATH	Rebaudioside A	0.838896
ILR3_ARATH	Steviol	0.968118
ICE1_ARATH	Steviol	0.838947
GBF1_ARATH	Rebaudioside C	0.873212
GBF1_ARATH	Rebaudioside A	0.909038
ERF61_ARATH	Rebaudioside A	-0.857942
ERF61_ARATH	Steviol	-0.979386
ERF54_ARATH	Rebaudioside C	0.882447
ERF54_ARATH	Rebaudioside A	0.910774
ERF39_ARATH	Rebaudioside A	0.827952
ERF39_ARATH	Steviol	0.888866
ERF34_ARATH	Steviol	0.920022
ERF08_ARATH	Steviol	-0.830271
EF118_ARATH	Rebaudioside A	0.849725
EF118_ARATH	Steviol	0.96696
EF102_ARATH	Rebaudioside C	0.914573
EF102_ARATH	Rebaudioside A	0.8322
DREB3_ARATH	Rebaudioside A	0.933383
DREB3_ARATH	Steviol	0.969203
CPRF2_PETCR	Rebaudioside A	0.927894
CPRF2_PETCR	Steviol	0.980736
BZP44_ARATH	Steviol	0.902284
BZP23_ARATH	Steviol	0.873831
BZP16_ARATH	Rebaudioside C	0.872531
BZP16_ARATH	Rebaudioside A	0.818995
BZIP9_ARATH	Rebaudioside A	-0.906641
BZIP9_ARATH	Steviol	-0.977796
BIM2_ARATH	Rebaudioside A	0.969743
BIM2_ARATH	Steviol	0.992299
BIM1_ARATH	Rebaudioside C	0.81874
BIM1_ARATH	Rebaudioside A	0.950255
BIM1_ARATH	Steviol	0.959599
BH153_ARATH	steviolbioside	-0.816894
BH153_ARATH	Rebaudioside A	-0.890244
BH153_ARATH	Steviol	-0.938001
BH128_ARATH	Steviol	0.872722
BH094_ARATH	Rebaudioside A	0.845428
BH094_ARATH	Steviol	0.97009
BH087_ARATH	Rebaudioside A	0.970812
BH087_ARATH	Steviol	0.989169
BH030_ARATH	Steviol	0.894817
BH025_ARATH	Rebaudioside A	-0.895325
BH025_ARATH	Steviol	-0.935078
[truncated: 72 more rows]

[truncated: 1 more sheets: Table S11]
